# Supplementary material for: Transcriptomic insights into the early host-pathogen interaction of cat intestine with Toxoplasma gondii
Source: Parasit Vectors. 2018 Nov 14;11:592. doi: 10.1186/s13071-018-3179-8 (PMC6236892; doi:10.1186/s13071-018-3179-8)
Supplement: Supplementary file 1 — Table S1. Temporal changes in the number of the differentially expressed genes by cat chromosomes. (XLSX 12 kb) [file 13071_2018_3179_MOESM1_ESM.xlsx]

## Sheet: Sheet1
Gene ID	Gene symbol	Chromosome	Strand	Start	End	Expression_6 hpi	Expression_12 hpi	Expression_18 hpi	Expression_24 hpi	Expression_72 hpi	Expression_96 hpi
ENSFCAG00000004028	PRDX4	X	+	19393444	19413380	--	1.3687	--	--	--	--
ENSFCAG00000008635	GDPD2	X	+	58371505	58379582	--	-1.1213	--	--	--	--
ENSFCAG00000015398	GLA	X	-	81544104	81552765	--	-1.1661	--	--	--	--
ENSFCAG00000018690	RENBP	X	-	124743921	124750659	--	-1.073	--	--	--	--
ENSFCAG00000004028	PRDX4	X	+	19393444	19413380	--	--	1.4079	--	--	--
ENSFCAG00000006577	DKC1	X	+	125482391	125492550	--	--	1.252	--	--	--
ENSFCAG00000008635	GDPD2	X	+	58371505	58379582	--	--	-1.4169	--	--	--
ENSFCAG00000010876	OTC	X	+	33231574	33293571	--	--	-1.8853	--	--	--
ENSFCAG00000011393	FLNA	X	-	124998703	125021135	--	--	-1.2307	--	--	--
ENSFCAG00000015398	GLA	X	-	81544104	81552765	--	--	-2.1239	--	--	--
ENSFCAG00000018690	RENBP	X	-	124743921	124750659	--	--	-1.9292	--	--	--
ENSFCAG00000003145	CYBB	X	+	32527133	32559049	--	--	--	2.0338	--	--
ENSFCAG00000003305	TSPAN6	X	-	80787716	80798896	--	--	--	-1.3162	--	--
ENSFCAG00000006520	S100G	X	+	12674402	12679684	--	--	--	-1.9342	--	--
ENSFCAG00000008190	TIMP1	X	+	41038863	41041781	--	--	--	1.2499	--	--
ENSFCAG00000008635	GDPD2	X	+	58371505	58379582	--	--	--	-1.8044	--	--
ENSFCAG00000013086	MAOB	X	-	37838408	37905703	--	--	--	-1.3591	--	--
ENSFCAG00000015398	GLA	X	-	81544104	81552765	--	--	--	-2.3815	--	--
ENSFCAG00000018690	RENBP	X	-	124743921	124750659	--	--	--	-2.1365	--	--
ENSFCAG00000028170	VSIG1	X	+	87353041	87391665	--	--	--	4.5434	--	--
ENSFCAG00000031876	RNF128	X	+	86065364	86124509	--	--	--	-1.3342	--	--
ENSFCAG00000003305	TSPAN6	X	-	80787716	80798896	--	--	--	--	-1.1404	--
ENSFCAG00000004028	PRDX4	X	+	19393444	19413380	--	--	--	--	1.7599	--
ENSFCAG00000006520	S100G	X	+	12674402	12679684	--	--	--	--	-1.1924	--
ENSFCAG00000008530	SLC38A5	X	-	41554126	41562039	--	--	--	--	2.9899	--
ENSFCAG00000008635	GDPD2	X	+	58371505	58379582	--	--	--	--	-1.1834	--
ENSFCAG00000010876	OTC	X	+	33231574	33293571	--	--	--	--	-2.2482	--
ENSFCAG00000011393	FLNA	X	-	124998703	125021135	--	--	--	--	-1.2865	--
ENSFCAG00000015398	GLA	X	-	81544104	81552765	--	--	--	--	-2.0986	--
ENSFCAG00000018690	RENBP	X	-	124743921	124750659	--	--	--	--	-1.9524	--
ENSFCAG00000027761	FHL1	X	+	110920776	110962855	--	--	--	--	-1.091	--
Novel02797	Novel_gene02797	X	-	60793924	60828123	--	--	--	--	1.1082	--
ENSFCAG00000002245	RBM3	X	+	41658440	41662057	--	--	--	--	--	1.5662
ENSFCAG00000003145	CYBB	X	+	32527133	32559049	--	--	--	--	--	1.6264
ENSFCAG00000003305	TSPAN6	X	-	80787716	80798896	--	--	--	--	--	-1.5326
ENSFCAG00000004264	ENSFCAG00000004264	X	+	25726878	25799942	--	--	--	--	--	-1.1643
ENSFCAG00000006520	S100G	X	+	12674402	12679684	--	--	--	--	--	-1.7187
ENSFCAG00000006577	DKC1	X	+	125482391	125492550	--	--	--	--	--	1.2465
ENSFCAG00000008070	XPNPEP2	X	+	105873179	105898315	--	--	--	--	--	-1.3316
ENSFCAG00000008191	CFP	X	-	41083176	41088440	--	--	--	--	--	1.3378
ENSFCAG00000008635	GDPD2	X	+	58371505	58379582	--	--	--	--	--	-2.371
ENSFCAG00000009320	ACE2	X	-	11681716	11720452	--	--	--	--	--	-1.4345
ENSFCAG00000010876	OTC	X	+	33231574	33293571	--	--	--	--	--	-4.6478
ENSFCAG00000011393	FLNA	X	-	124998703	125021135	--	--	--	--	--	-1.7067
ENSFCAG00000013086	MAOB	X	-	37838408	37905703	--	--	--	--	--	-1.0501
ENSFCAG00000015398	GLA	X	-	81544104	81552765	--	--	--	--	--	-1.8628
ENSFCAG00000018690	RENBP	X	-	124743921	124750659	--	--	--	--	--	-2.5046
ENSFCAG00000028170	VSIG1	X	+	87353041	87391665	--	--	--	--	--	6.9278
ENSFCAG00000028630	ENSFCAG00000028630	X	+	40596635	40609562	--	--	--	--	--	-3.3572
ENSFCAG00000030770	SH3BGRL	X	+	67029737	67111961	--	--	--	--	--	-1.2821
ENSFCAG00000031668	POF1B	X	-	71218851	71336219	--	--	--	--	--	2.2922
ENSFCAG00000031876	RNF128	X	+	86065364	86124509	--	--	--	--	--	-1.6788
