# Supplementary material for: Transcriptomic insights into the early host-pathogen interaction of cat intestine with Toxoplasma gondii
Source: Parasit Vectors. 2018 Nov 14;11:592. doi: 10.1186/s13071-018-3179-8 (PMC6236892; doi:10.1186/s13071-018-3179-8)
Supplement: Supplementary file 2 — Table S2. Differentially expressed genes at 6, 12, 18, 24, 72 and 96 hours post-infection (hpi) compared with the control, uninfected cats. (XLSX 259 kb) [file 13071_2018_3179_MOESM2_ESM.xlsx]

## Sheet: 6h vs 0 h
Group comparison	Gene_id	Read count_6 h	Read count_0 h	Log2.Fold_change	pvalue	Description
6 h vs 0 h	ENSFCAG00000000629	51.3997	111.418	-1.1161	4.9052e-06	MHC classes I/II-like antigen recognition protein
	ENSFCAG00000000708	105	47.2853	1.1509	8.6745e-07	Radical SAM
	ENSFCAG00000000954	89.7531	276.753	-1.6246	2.4177e-22	Immunoglobulin E-set
	ENSFCAG00000001515	482.508	238.299	1.0178	8.6801e-22	Lipoprotein lipase, LIPH
	ENSFCAG00000002016	109.349	361.192	-1.7238	3.9401e-31	Cytochrome P450, B-class
	ENSFCAG00000002078	241.857	851.055	-1.8151	2.5873e-76	Peptidase M2, peptidyl-dipeptidase A
	ENSFCAG00000003268	844.716	299.501	1.4959	2.2804e-64	Trypsin-like cysteine/serine peptidase domain
	ENSFCAG00000004411	651.011	200.251	1.7009	1.871e-59	Trypsin-like cysteine/serine peptidase domain
	ENSFCAG00000004589	377.613	155.041	1.2843	3.9104e-24	Colipase
	ENSFCAG00000005033	0	28.9735	-5.9412	2.7502e-08	Mitochondrial carrier domain
	ENSFCAG00000005165	184.693	470.371	-1.3487	5.0592e-28	Lipase, GDSL
	ENSFCAG00000007180	191.976	1.38356	7.1164	1.3978e-45	Alpha/Beta hydrolase fold
	ENSFCAG00000007548	170.232	46.8377	1.8618	1.0407e-18	Cobalamin (vitamin B12)-binding transporter, eukaryotic
	ENSFCAG00000007596	109.716	1.30218	6.3967	9.6918e-28	BRICHOS domain
	ENSFCAG00000007889	190.247	499.996	-1.394	3.3747e-31	Peptidase C13, legumain
	ENSFCAG00000008673	14.985	49.2793	-1.7175	1.9181e-05	Metallothionein domain
	ENSFCAG00000008906	18.7575	0	5.148	6.2592e-06	Mitochondrial carrier domain
	ENSFCAG00000009217	291.213	689.747	-1.244	1.4411e-35	Kringle-like fold
	ENSFCAG00000009321	313.848	156.831	1.0009	2.2711e-14	Proteinase inhibitor, propeptide
	ENSFCAG00000010155	72.2531	197.158	-1.4482	5.6381e-14	FG-GAP repeat
	ENSFCAG00000011256	549.312	1230.88	-1.164	8.2032e-56	Prefoldin
	ENSFCAG00000011878	918.489	345.443	1.4108	2.4001e-64	Trypsin-like cysteine/serine peptidase domain
	ENSFCAG00000012098	1101.09	3089.58	-1.4885	2.9175e-203	Actin-related protein
	ENSFCAG00000012176	77.545	21.4045	1.8571	2.6789e-09
	ENSFCAG00000012445	51.3997	1.42426	5.1735	7.3423e-14	Gastrin/cholecystokinin peptide hormone
	ENSFCAG00000012703	310.128	24.8228	3.6431	2.5877e-64	P-type trefoil
	ENSFCAG00000012704	155.876	15.5854	3.3221	4.8397e-31	P-type trefoil
	ENSFCAG00000013232	1753.09	3749.91	-1.097	9.8618e-151	t-SNARE
	ENSFCAG00000013254	5.60629	47.8143	-3.0923	1.4987e-09	Fibrinogen, alpha/beta/gamma chain, coiled coil domain
	ENSFCAG00000013580	690.622	1398.13	-1.0175	1.4447e-50	Smooth muscle protein/calponin
	ENSFCAG00000013673	49.4087	16.5214	1.5804	2.0638e-05	Aspartic peptidase domain
	ENSFCAG00000014141	118.623	52.8196	1.1672	1.2547e-07	Mannose-binding lectin
	ENSFCAG00000014234	736.206	255.39	1.5274	5.7569e-58	Proteinase inhibitor, propeptide
	ENSFCAG00000015359	614.911	273.824	1.1671	2.3334e-33	Trypsin-like cysteine/serine peptidase domain
	ENSFCAG00000015360	773.511	359.157	1.1068	2.0231e-38	Trypsin-like cysteine/serine peptidase domain
	ENSFCAG00000018113	53.1812	196.71	-1.8871	6.6337e-20	MHC classes I/II-like antigen recognition protein
	ENSFCAG00000018949	2353.75	1079.42	1.1247	4.3846e-116	Trypsin-like cysteine/serine peptidase domain
	ENSFCAG00000019057	1290.76	455.152	1.5038	4.1735e-98	Lipoprotein lipase, LIPH
	ENSFCAG00000022077	212.306	621.18	-1.5489	7.4239e-45	Calponin homology domain
	ENSFCAG00000022105	61.774	277.405	-2.1669	1.1495e-32	MHC classes I/II-like antigen recognition protein
	ENSFCAG00000022339	19.5958	1.83119	3.4197	3.2369e-05
	ENSFCAG00000024301	1196.03	530.8	1.172	1.2254e-63	Alpha/Beta hydrolase fold
	ENSFCAG00000024576	61.7216	19.7361	1.6449	9.9389e-07	Trypsin Inhibitor-like, cysteine rich domain
	ENSFCAG00000024961	217.912	96.8495	1.1699	7.1584e-13	Trypsin-like cysteine/serine peptidase domain
	ENSFCAG00000026278	780.689	1731.41	-1.1491	3.6603e-76	Alkaline-phosphatase-like, core domain
	ENSFCAG00000026456	211.048	63.0335	1.7434	4.8137e-21	Ribonuclease H-like domain
	ENSFCAG00000026592	3.45809	94.5707	-4.7733	6.4207e-23	Calycin-like
	ENSFCAG00000027242	521.962	1484.77	-1.5082	1.2974e-100	MHC classes I/II-like antigen recognition protein
	ENSFCAG00000029545	139.581	56.1971	1.3125	3.8248e-10	CUB domain
	ENSFCAG00000031999	62.036	1.66842	5.2166	1.943e-16	BRICHOS domain
	ENSFCAG00000032044	522.59	16.969	4.9447	1.6305e-124
	ENSFCAG00000032046	1684.72	142.1	3.5675	0
	Novel00155	79.3264	22.3812	1.8255	2.6714e-09
	Novel01611	57.792	7.08059	3.0289	1.2351e-11
	Novel01915	46.9985	15.4227	1.6076	2.6427e-05
	Novel02692	247.463	14.2426	4.1189	1.0165e-55

## Sheet: 12 h vs 0 h
Group comparison	Gene_id	Read count_12 h	Read count_0 h	Log2.Fold_change	pvalue	Description
12 h vs 0 h	ENSFCAG00000000123	1.89597	18.3586	-3.2754	5.5335e-05	Ly-6 antigen / uPA receptor -like
	ENSFCAG00000000222	4414.56	223.003	4.3071	0	Proteinase inhibitor, propeptide
	ENSFCAG00000000276	21.435	58.1612	-1.4401	6.294e-06	3-hydroxyanthranilate 3, 4-dioxygenase, metazoan
	ENSFCAG00000000318	249.847	118.289	1.0787	4.7247e-10	2-5-oligoadenylate synthetase, N-terminal
	ENSFCAG00000000401	35.3388	72.1615	-1.03	7.1227e-05	Nucleotide-diphospho-sugar transferases
	ENSFCAG00000000419	844.918	2079.99	-1.2997	6.1295e-140	Phosphoenolpyruvate carboxykinase, N-terminal
	ENSFCAG00000000708	224.146	44.8165	2.3223	1.7885e-27	Radical SAM
	ENSFCAG00000000832	153.521	314.68	-1.0354	8.2609e-17	Calmodulin-regulated spectrin-associated protein, CH domain
	ENSFCAG00000000840	40.0787	4.3968	3.1883	3.8172e-08	Chemokine interleukin-8-like domain
	ENSFCAG00000000858	34.3381	1.61987	4.4059	8.8107e-09	Whey acidic protein-type 4-disulphide core
	ENSFCAG00000000954	69.0976	262.304	-1.9245	5.4934e-31	Immunoglobulin E-set
	ENSFCAG00000001014	132.244	44.9708	1.5561	4.761e-10	P-loop containing nucleoside triphosphate hydrolase
	ENSFCAG00000001294	587.54	254.976	1.2043	4.676e-26	P-loop containing nucleoside triphosphate hydrolase
	ENSFCAG00000001422	180.907	380.747	-1.0736	5.3119e-21	Aldehyde/histidinol dehydrogenase
	ENSFCAG00000001451	98.2218	337.744	-1.7818	5.8308e-36	Glycoside hydrolase, superfamily
	ENSFCAG00000001515	4779.69	225.857	4.4034	0	Lipoprotein lipase, LIPH
	ENSFCAG00000001893	87.004	278.773	-1.6799	6.4096e-28	Alpha/Beta hydrolase fold
	ENSFCAG00000002016	16.5371	342.333	-4.3716	5.3059e-81	Cytochrome P450, B-class
	ENSFCAG00000002078	319.629	806.62	-1.3355	1.9195e-57	Peptidase M2, peptidyl-dipeptidase A
	ENSFCAG00000002335	172.639	360.036	-1.0604	1.2785e-19	Amino acid/polyamine transporter I
	ENSFCAG00000002530	3.42328	31.6647	-3.2094	1.5079e-07	Immunoglobulin I-set
	ENSFCAG00000002738	88.1626	40.2269	1.132	0.00011018	Mitochondrial carrier domain
	ENSFCAG00000002766	4.37127	23.2568	-2.4115	8.6442e-05	Cytochrome P450, E-class, group II
	ENSFCAG00000002904	102.593	2.62265	5.2898	8.1541e-25	Serpin domain
	ENSFCAG00000002930	89.7953	38.607	1.2178	3.0761e-05	P-loop containing nucleoside triphosphate hydrolase
	ENSFCAG00000002965	158.103	324.939	-1.0393	2.1583e-17	Concanavalin A-like lectin/glucanases superfamily
	ENSFCAG00000003024	38.2881	1.81272	4.4007	1.2623e-09	Thioredoxin-like fold
	ENSFCAG00000003068	446.501	968.337	-1.1168	1.0244e-53	Cadherin-like
	ENSFCAG00000003194	47.7679	99.1594	-1.0537	2.2041e-06	Phospholipid/glycerol acyltransferase
	ENSFCAG00000003268	8381.09	283.864	4.8839	0	Trypsin-like cysteine/serine peptidase domain
	ENSFCAG00000003362	659.429	306.002	1.1077	3.4055e-25	Ubiquitin-related domain
	ENSFCAG00000003482	87.4253	38.2984	1.1908	5.5556e-05	SARAH domain
	ENSFCAG00000003636	375.613	98.8509	1.9259	4.2832e-35	Indoleamine 2,3-dioxygenase
	ENSFCAG00000003838	75.4175	423.134	-2.4881	5.0952e-65	Transferrin
	ENSFCAG00000003984	265.594	557.545	-1.0699	7.3637e-30	Protein of unknown function DUF2181
	ENSFCAG00000004028	68.6236	26.5736	1.3687	5.5078e-05	Thioredoxin-like fold
	ENSFCAG00000004299	48.7159	104.79	-1.105	4.7544e-07	Collagen triple helix repeat
	ENSFCAG00000004380	623.774	101.551	2.6188	7.8528e-85	Zona pellucida domain
	ENSFCAG00000004411	8279.65	189.795	5.4471	0	Trypsin-like cysteine/serine peptidase domain
	ENSFCAG00000004495	17.0111	0	5.7848	2.5372e-05	Polyketide synthase, KR
	ENSFCAG00000004589	4804.07	146.946	5.0309	0	Colipase
	ENSFCAG00000004635	127.451	381.712	-1.5825	6.541e-35	Diacylglycerol acyltransferase
	ENSFCAG00000004851	1.31665	37.2571	-4.8226	1.5484e-10	Serum albumin-like
	ENSFCAG00000005111	128.399	296.398	-1.2069	1.8896e-19	Queuosine biosynthesis protein QueC
	ENSFCAG00000005933	128.505	32.2818	1.993	1.2656e-13	Tetratricopeptide TPR1
	ENSFCAG00000006163	113.179	32.436	1.8029	1.0388e-10	Regulator of chromosome condensation 1/beta-lactamase-inhibitor protein II
	ENSFCAG00000006928	59.4597	215.019	-1.8545	1.2741e-24	Galactose-binding domain-like
	ENSFCAG00000006929	45.8193	107.413	-1.2291	3.8025e-08	L-Aspartase-like
	ENSFCAG00000007025	132.771	49.2519	1.4307	5.7753e-09	HAD-like domain
	ENSFCAG00000007304	400.102	51.7588	2.9505	1.1437e-62	EF-hand domain
	ENSFCAG00000007367	16.4844	50.1389	-1.6048	6.5343e-06	NAD-dependent epimerase/dehydratase, N-terminal domain
	ENSFCAG00000007516	61.6717	20.557	1.585	1.5935e-05	Fringe-like
	ENSFCAG00000007542	152.573	8.83217	4.1106	1.4238e-32	Cobalamin (vitamin B12)-binding transporter, eukaryotic
	ENSFCAG00000007547	98.6958	47.0535	1.0687	0.00010431	Heat shock protein 70kD, C-terminal domain
	ENSFCAG00000007561	58.7224	7.21229	3.0254	8.8967e-11	Riboflavin synthase-like beta-barrel
	ENSFCAG00000007562	28.4396	1.73558	4.0344	3.3939e-07	Dual oxidase maturation factor
	ENSFCAG00000007784	58.8278	154.968	-1.3974	5.1076e-13	P-loop containing nucleoside triphosphate hydrolase
	ENSFCAG00000007823	236.786	480.293	-1.0203	2.4498e-24	Aspartic peptidase domain
	ENSFCAG00000007889	233.204	473.89	-1.023	4.0575e-24	Peptidase C13, legumain
	ENSFCAG00000008068	766.92	361.656	1.0845	5.4965e-28	P-loop containing nucleoside triphosphate hydrolase
	ENSFCAG00000008260	99.2751	7.25086	3.7752	1.2972e-20	Trypsin-like cysteine/serine peptidase domain
	ENSFCAG00000008365	55.7205	9.10215	2.6139	5.6729e-09	Chemokine interleukin-8-like domain
	ENSFCAG00000008635	107.649	234.187	-1.1213	2.78e-14	PLC-like phosphodiesterase, TIM beta/alpha-barrel domain
	ENSFCAG00000008727	140.828	69.5389	1.018	9.4631e-06	Regulator of chromosome condensation 1/beta-lactamase-inhibitor protein II
	ENSFCAG00000008729	153.942	73.0486	1.0755	1.0892e-06	HSP40/DnaJ peptide-binding
	ENSFCAG00000009217	218.405	653.735	-1.5817	1.6554e-58	Kringle-like fold
	ENSFCAG00000009321	3336.86	148.643	4.4886	0	Proteinase inhibitor, propeptide
	ENSFCAG00000009411	95.7465	194.501	-1.0225	8.75e-11	von Willebrand factor, type D domain
	ENSFCAG00000009430	1921.09	6525.85	-1.7642	0	Glycoside hydrolase, superfamily
	ENSFCAG00000009462	32.6002	89.903	-1.4635	1.3727e-08	6-phosphogluconate dehydrogenase, C-terminal-like
	ENSFCAG00000009503	360.445	30.7005	3.5534	3.4909e-67	Chemokine interleukin-8-like domain
	ENSFCAG00000009641	140.828	63.6765	1.1451	7.8567e-07	2'-5'-oligoadenylate synthetase 1, domain 2/C-terminal
	ENSFCAG00000009700	44.2393	92.6413	-1.0663	3.9305e-06	Glycosyl transferase, family 28, C-terminal
	ENSFCAG00000009812	21.6457	1.69701	3.673	1.702e-05	Immunoglobulin E-set
	ENSFCAG00000010002	342.381	160.213	1.0956	1.4006e-13	S15/NS1, RNA-binding
	ENSFCAG00000010155	71.4149	186.864	-1.3877	2.9456e-15	FG-GAP repeat
	ENSFCAG00000010256	244.106	522.833	-1.0988	3.8541e-29	Membrane transport protein, MMPL domain
	ENSFCAG00000010597	30.5462	69.346	-1.1828	1.704e-05	Alkaline-phosphatase-like, core domain
	ENSFCAG00000010766	382.775	144.053	1.4099	1.5516e-22	P-loop containing nucleoside triphosphate hydrolase
	ENSFCAG00000011256	531.662	1166.62	-1.1338	1.0386e-65	Prefoldin
	ENSFCAG00000011708	135.878	39.1469	1.7953	1.7002e-12	Tetratricopeptide repeat-containing domain
	ENSFCAG00000011878	9391.43	327.407	4.8422	0	Trypsin-like cysteine/serine peptidase domain
	ENSFCAG00000011892	142.777	34.2102	2.0613	1.2615e-15	Uridine phosphorylase, eukaryotic
	ENSFCAG00000012098	1160.97	2928.27	-1.3347	1.3846e-203	Actin-related protein
	ENSFCAG00000012176	802.47	20.287	5.3058	4.0542e-182
	ENSFCAG00000012281	297.404	20.1327	3.8848	1.3397e-59	Endonuclease/exonuclease/phosphatase
	ENSFCAG00000012538	98.9065	36.2157	1.4494	3.7593e-07	Tetratricopeptide TPR1
	ENSFCAG00000012580	10.7965	115.397	-3.418	8.9323e-25	Beta-2-glycoprotein-1 fifth domain
	ENSFCAG00000012703	346.173	23.5267	3.8791	5.3043e-69	P-type trefoil
	ENSFCAG00000012853	2329.67	136.069	4.0977	0	Trypsin-like cysteine/serine peptidase domain
	ENSFCAG00000012882	124.923	296.9	-1.2489	2.2953e-20	AB-hydrolase YheT, putative
	ENSFCAG00000013101	5.47725	146.676	-4.743	8.8542e-37	Trypsin Inhibitor-like, cysteine rich domain
	ENSFCAG00000013125	72.8895	180.423	-1.3076	9.7827e-14	PTB/PI domain
	ENSFCAG00000013139	41.0267	120.758	-1.5575	6.9067e-12	Glucose-6-phosphatase
	ENSFCAG00000013232	1447.1	3554.12	-1.2963	5.0255e-237	t-SNARE
	ENSFCAG00000013254	9.37452	45.3179	-2.2733	1.1253e-07	Fibrinogen, alpha/beta/gamma chain, coiled coil domain
	ENSFCAG00000013466	32.0735	86.9718	-1.4392	3.3832e-08	P-loop containing nucleoside triphosphate hydrolase
	ENSFCAG00000013560	320.156	641.933	-1.0036	2.9386e-31	CUB domain
	ENSFCAG00000013673	0	15.6588	-6.6309	3.3957e-05	Aspartic peptidase domain
	ENSFCAG00000013847	367.555	778.002	-1.0818	1.242e-41	Pyridoxal phosphate-dependent transferase
	ENSFCAG00000013865	21.6983	1.07992	4.3286	5.3441e-06	Procalcitonin/adrenomedullin
	ENSFCAG00000014141	1117.89	50.0618	4.4809	2.5004e-238	Mannose-binding lectin
	ENSFCAG00000014234	7610.22	242.055	4.9745	0	Proteinase inhibitor, propeptide
	ENSFCAG00000014380	138.722	278.078	-1.0033	1.9963e-14	P-loop containing nucleoside triphosphate hydrolase
	ENSFCAG00000014781	160.262	331.457	-1.0484	6.4782e-18	Glycoside hydrolase, superfamily
	ENSFCAG00000015359	6706.26	259.527	4.6916	0	Trypsin-like cysteine/serine peptidase domain
	ENSFCAG00000015360	8894.31	340.405	4.7076	0	Trypsin-like cysteine/serine peptidase domain
	ENSFCAG00000015392	53.1925	132.945	-1.3215	1.2191e-10	Proteinase inhibitor, propeptide
	ENSFCAG00000015398	56.5105	126.813	-1.1661	8.554e-09	Glycoside hydrolase, superfamily
	ENSFCAG00000015639	102.593	43.0038	1.2544	4.8069e-06	Nicotinamide phosphoribosyl transferase
	ENSFCAG00000015640	328.74	29.6205	3.4723	2.7973e-60	Thioredoxin-like fold
	ENSFCAG00000015767	338.694	719.88	-1.0878	6.0691e-39	Apolipoprotein A-II (ApoA-II)
	ENSFCAG00000015792	44.766	10.6835	2.067	7.2156e-06	Peptidase M10A, stromelysin-type
	ENSFCAG00000018113	83.0014	186.44	-1.1675	2.8141e-12	MHC classes I/II-like antigen recognition protein
	ENSFCAG00000018343	637.941	188.715	1.7572	3.6449e-51	Calcium-activated chloride channel protein
	ENSFCAG00000018690	63.7783	134.18	-1.073	2.4143e-08	Six-hairpin glycosidase-like
	ENSFCAG00000018779	354.178	75.4013	2.2318	2.3113e-40	Tetratricopeptide repeat-containing domain
	ENSFCAG00000018929	39.1834	1.15705	5.0817	2.5259e-10	GOLD
	ENSFCAG00000018949	25804.8	1023.07	4.6567	0	Trypsin-like cysteine/serine peptidase domain
	ENSFCAG00000019057	15743.4	431.388	5.1896	0	Lipoprotein lipase, LIPH
	ENSFCAG00000021900	136.984	66.1834	1.0495	6.9633e-06	MHC classes I/II-like antigen recognition protein
	ENSFCAG00000021922	5304.4	238.661	4.4742	0	Phospholipase A2 domain
	ENSFCAG00000022077	191.388	588.747	-1.6211	1.4935e-54	Calponin homology domain
	ENSFCAG00000022105	126.609	262.921	-1.0543	1.2437e-14	MHC classes I/II-like antigen recognition protein
	ENSFCAG00000022165	250.584	100.201	1.3224	7.246e-14	P-loop containing nucleoside triphosphate hydrolase
	ENSFCAG00000022312	198.182	12.689	3.9652	7.3261e-41	Pancreatic hormone-like
	ENSFCAG00000022349	467.251	206.495	1.1781	2.6819e-20	P-loop containing nucleoside triphosphate hydrolase
	ENSFCAG00000022513	350.702	161.409	1.1195	2.2482e-14	UMP-CMP kinase, mitochondrai
	ENSFCAG00000022830	57.9851	9.10215	2.6714	1.7494e-09	Nucleophile aminohydrolases, N-terminal
	ENSFCAG00000024091	14.4831	88.0903	-2.6046	1.7925e-15	Reverse transcriptase domain
	ENSFCAG00000024114	42.396	0	5.7804	2.9605e-11	Insulin-like
	ENSFCAG00000024154	85.1607	28.6178	1.5733	4.6313e-07	Phosphoserine aminotransferase
	ENSFCAG00000024301	10056.9	503.086	4.3212	0	Alpha/Beta hydrolase fold
	ENSFCAG00000024446	28.0709	63.4836	-1.1773	4.1121e-05	Sialidases
	ENSFCAG00000024576	0	18.7057	-5.8874	4.5375e-06	Trypsin Inhibitor-like, cysteine rich domain
	ENSFCAG00000024660	5017.16	399.106	3.652	0	C-type lectin fold
	ENSFCAG00000024961	2792.08	91.7928	4.9268	0	Trypsin-like cysteine/serine peptidase domain
	ENSFCAG00000025055	438.127	1272.14	-1.5378	4.4628e-108	Concanavalin A-like lectin/glucanases superfamily
	ENSFCAG00000025148	45.24	117.132	-1.3725	5.577e-10	Amino acid permease/ SLC12A domain
	ENSFCAG00000025206	16.9584	44.6622	-1.3971	0.00010596
	ENSFCAG00000025411	2.10663	28.0392	-3.7344	1.735e-07	Retroviral matrix, N-terminal
	ENSFCAG00000026064	47.7153	107.143	-1.167	1.1918e-07	Uncharacterised protein family UPF0573/UPF0605
	ENSFCAG00000026155	145.2	67.4176	1.1068	1.1638e-06	Poly(ADP-ribose) polymerase, catalytic domain
	ENSFCAG00000026208	55.4571	15.8902	1.8032	6.0878e-06	EF-hand domain
	ENSFCAG00000026278	602.971	1641.01	-1.4444	8.3694e-128	Alkaline-phosphatase-like, core domain
	ENSFCAG00000026592	524.183	89.633	2.548	2.4393e-69	Calycin-like
	ENSFCAG00000026759	0	16.4301	-4.1978	3.5265e-05	Retroviral matrix, N-terminal
	ENSFCAG00000026874	5.63525	35.5215	-2.6561	3.369e-07	Retroviral matrix, N-terminal
	ENSFCAG00000027022	764.023	86.8175	3.1376	1.8195e-125	Glycoside hydrolase, superfamily
	ENSFCAG00000027074	300.985	135.144	1.1552	3.3786e-13	Glucagon/GIP/secretin/VIP
	ENSFCAG00000027120	106.069	23.1796	2.1941	6.2239e-13	Tachykinin
	ENSFCAG00000027440	5540.82	269.825	4.36	0	C-type lectin fold
	ENSFCAG00000027460	107.333	270.982	-1.3361	2.0362e-20	Pre-ATP-grasp domain
	ENSFCAG00000028217	113.864	228.132	-1.0026	4.3292e-12	Cytochrome P450, B-class
	ENSFCAG00000028307	75.7862	178.148	-1.2331	1.2573e-12	Sulphate transporter
	ENSFCAG00000028370	4.95059	24.0281	-2.2791	0.0001095	Ribonuclease H-like domain
	ENSFCAG00000028394	330.742	165.304	1.0006	2.4285e-11	CD59 antigen
	ENSFCAG00000028444	112.178	322.201	-1.5222	2.5775e-28	Galactose-binding domain-like
	ENSFCAG00000028498	26.5436	63.5608	-1.2598	1.6737e-05	Haem oxygenase-like, multi-helical
	ENSFCAG00000028834	138.459	310.399	-1.1647	2.2625e-19	Concanavalin A-like lectin/glucanases superfamily
	ENSFCAG00000029058	28.4396	3.664	2.9564	8.2361e-06	Alpha carbonic anhydrase
	ENSFCAG00000029198	39.6047	82.3436	-1.056	1.5572e-05	DHHA2 domain
	ENSFCAG00000029344	926.656	443.421	1.0634	2.479e-32	Sterile alpha motif/pointed domain
	ENSFCAG00000029545	1200.68	53.263	4.4946	3.3039e-256	CUB domain
	ENSFCAG00000029636	74.4695	20.6727	1.8489	9.2612e-08	Transcription factor, Skn-1-like, DNA-binding domain
	ENSFCAG00000030029	216.035	87.7432	1.2999	7.5951e-12	CD225/Dispanin family
	ENSFCAG00000030203	983.008	475.587	1.0475	2.6849e-33
	ENSFCAG00000030232	196.654	69.1917	1.507	1.3819e-13	Peptidase C19, ubiquitin carboxyl-terminal hydrolase
	ENSFCAG00000030261	137.721	67.919	1.0199	1.1475e-05	Anti-proliferative protein
	ENSFCAG00000030445	33.4955	4.31966	2.955	1.3124e-06
	ENSFCAG00000030926	57.0371	7.40514	2.9453	2.935e-10	Kazal domain
	ENSFCAG00000031175	133.561	48.2877	1.4678	2.4319e-09	Tetratricopeptide TPR1
	ENSFCAG00000031201	329.846	748.767	-1.1827	2.3542e-45	Copper amine oxidase, N-terminal
	ENSFCAG00000031465	67.623	150.031	-1.1497	5.679e-10	Collagen triple helix repeat
	ENSFCAG00000031896	3.73928	21.6369	-2.5327	0.00010187
	Novel00155	1017.66	21.2126	5.5842	3.2768e-232
	Novel00477	152.836	65.2963	1.2269	4.4085e-08
	Novel01360	186.279	374.229	-1.0065	5.7796e-19
	Novel01798	51.1385	13.6918	1.9011	6.2602e-06
	Novel01814	17.2217	0	4.2176	5.7151e-05
	Novel02088	0	21.5212	-7.0897	1.6379e-06
	Novel02328	23.331	54.1115	-1.2137	0.00010937
	Novel02692	46.6619	13.4989	1.7894	3.7055e-05
	Novel02719	273.494	122.609	1.1574	3.649e-12

## Sheet: 18 h vs 0 h 
Group comparison	Gene_id	Read count_18 h	Read count_0 h	Log2.Fold_change	pvalue	Description
18 h vs 0 h	ENSFCAG00000000105	34.3778	5.5233	2.6379	5.7108e-06	Trypsin-like cysteine/serine peptidase domain
	ENSFCAG00000000126	10.0312	58.3946	-2.5413	8.9409e-11	Ly-6 antigen / uPA receptor -like
	ENSFCAG00000000145	166.09	77.9738	1.0909	7.6383e-07	Tetratricopeptide TPR2
	ENSFCAG00000000222	6060.37	220.246	4.7822	0	Proteinase inhibitor, propeptide
	ENSFCAG00000000276	8.56833	57.4423	-2.745	2.4178e-11	3-hydroxyanthranilate 3, 4-dioxygenase, metazoan
	ENSFCAG00000000401	25.0258	71.2696	-1.5099	1.31e-07	Nucleotide-diphospho-sugar transferases
	ENSFCAG00000000419	977.26	2054.29	-1.0718	4.481e-112	Phosphoenolpyruvate carboxykinase, N-terminal
	ENSFCAG00000000442	356.317	744.998	-1.0641	2.2415e-41	Zinc finger, LIM-type
	ENSFCAG00000000537	83.0187	33.1398	1.3249	2.8174e-05	Hypoxia induced protein, domain
	ENSFCAG00000000708	159.559	44.2626	1.8499	1.8362e-14	Radical SAM
	ENSFCAG00000000810	336.934	155.148	1.1188	5.3625e-13	Serpin domain
	ENSFCAG00000000814	1097.69	475.842	1.2059	2.0382e-44	Ribosomal protein S5 domain 2-type fold
	ENSFCAG00000000858	385.679	1.59985	7.9133	2.2035e-80	Whey acidic protein-type 4-disulphide core
	ENSFCAG00000000889	1.09716	26.2071	-4.5781	8.0928e-08	Septin
	ENSFCAG00000000900	30.4594	77.7833	-1.3526	2.9366e-07	Glycoside hydrolase, superfamily
	ENSFCAG00000000943	13.2182	68.2604	-2.3685	1.3913e-11	Sulphate transporter
	ENSFCAG00000000954	55.1194	259.062	-2.2327	3.0046e-37	Immunoglobulin E-set
	ENSFCAG00000000988	51.619	104.562	-1.0184	9.8531e-07	Otopetrin
	ENSFCAG00000000990	49.6336	10.3229	2.2655	7.5847e-07	S-adenosyl-L-methionine-dependent methyltransferase-like
	ENSFCAG00000001014	127.167	44.415	1.5176	5.4687e-09	P-loop containing nucleoside triphosphate hydrolase
	ENSFCAG00000001020	30.4071	64.6798	-1.0889	5.5052e-05	Immunoglobulin
	ENSFCAG00000001239	117.501	57.0614	1.0421	6.9687e-05	SRP40, C-terminal
	ENSFCAG00000001312	178.838	361.11	-1.0138	1.2119e-19	Calmodulin-regulated spectrin-associated protein, CH domain
	ENSFCAG00000001354	7.73239	29.2164	-1.9178	8.711e-05	Major facilitator superfamily domain, general substrate transporter
	ENSFCAG00000001364	40.3338	132.635	-1.7174	5.4622e-15	Biotinidase, eukaryotic
	ENSFCAG00000001417	1532.27	4373.31	-1.5131	0	Fructose-bisphosphate aldolase, class-I
	ENSFCAG00000001422	154.23	376.042	-1.2858	1.1771e-27	Aldehyde/histidinol dehydrogenase
	ENSFCAG00000001451	31.661	333.569	-3.3972	1.8349e-69	Glycoside hydrolase, superfamily
	ENSFCAG00000001515	6922.63	223.065	4.9558	0	Lipoprotein lipase, LIPH
	ENSFCAG00000001574	60.0828	145.549	-1.2765	1.5166e-11	Alkaline-phosphatase-like, core domain
	ENSFCAG00000001750	5.64256	24.0359	-2.0908	0.00018147	Acyl transferase/acyl hydrolase/lysophospholipase
	ENSFCAG00000001817	21.9433	74.0884	-1.7555	3.1909e-09
	ENSFCAG00000001893	48.5364	275.327	-2.504	2.2424e-44	Alpha/Beta hydrolase fold
	ENSFCAG00000001962	14.2631	47.0814	-1.7229	3.0756e-06	Metal-dependent hydrolase, composite domain
	ENSFCAG00000001995	25.8095	56.8329	-1.1388	9.6405e-05	Plexin
	ENSFCAG00000002016	35.3705	338.102	-3.2568	3.2789e-68	Cytochrome P450, B-class
	ENSFCAG00000002031	103.656	48.3003	1.1017	8.0399e-05	Sterile alpha motif/pointed domain
	ENSFCAG00000002263	17.7636	83.9542	-2.2407	3.4924e-13	Sugar transport protein
	ENSFCAG00000002335	146.236	355.586	-1.2819	3.8637e-26	Amino acid/polyamine transporter I
	ENSFCAG00000002351	121.785	56.1091	1.118	1.458e-05	TGS-like
	ENSFCAG00000002511	6.58298	28.0355	-2.0904	5.2854e-05	Ubiquitin-related domain
	ENSFCAG00000002530	0	31.2733	-6.418	3.2158e-09	Immunoglobulin I-set
	ENSFCAG00000002672	37.6693	103.038	-1.4517	6.219e-10	ATP:guanido phosphotransferase, N-terminal
	ENSFCAG00000002766	2.82128	22.9693	-3.0253	1.0205e-05	Cytochrome P450, E-class, group II
	ENSFCAG00000002802	34.639	7.00888	2.3051	2.9129e-05	Armadillo-type fold
	ENSFCAG00000002838	59.7693	13.4083	2.1563	1.5539e-07	Osteopontin
	ENSFCAG00000002841	42.6849	91.4202	-1.0988	1.4002e-06	P-loop containing nucleoside triphosphate hydrolase
	ENSFCAG00000002846	202.871	87.1158	1.2196	1.2661e-09	GroEL-like apical domain
	ENSFCAG00000002900	31.1386	64.7179	-1.0555	7.8868e-05	High mobility group box domain
	ENSFCAG00000002904	108.776	2.59024	5.3921	5.555e-26	Serpin domain
	ENSFCAG00000002930	86.676	38.1298	1.1847	0.00011201	P-loop containing nucleoside triphosphate hydrolase
	ENSFCAG00000003024	42.7894	1.79031	4.579	1.2577e-10	Thioredoxin-like fold
	ENSFCAG00000003068	451.561	956.369	-1.0826	7.4063e-54	Cadherin-like
	ENSFCAG00000003114	27.8471	2.24741	3.6312	1.5263e-06	CD20-like
	ENSFCAG00000003146	86.5715	38.1298	1.183	0.00011556	Lamin Tail Domain
	ENSFCAG00000003162	31.8178	3.73299	3.0914	1.8508e-06	Chemokine interleukin-8-like domain
	ENSFCAG00000003163	109.194	43.1198	1.3405	1.2148e-06	Chemokine interleukin-8-like domain
	ENSFCAG00000003268	9744.38	280.355	5.1192	0	Trypsin-like cysteine/serine peptidase domain
	ENSFCAG00000003504	45.6629	3.16161	3.8523	2.9576e-10	Immunoglobulin-like domain
	ENSFCAG00000003568	35.0048	75.2693	-1.1045	1.1138e-05	HAD-like domain
	ENSFCAG00000003636	260.864	97.6291	1.4179	3.2349e-15	Indoleamine 2,3-dioxygenase
	ENSFCAG00000003694	158.671	62.7371	1.3386	5.1175e-09	Protease-associated domain, PA
	ENSFCAG00000003710	24.2943	57.8614	-1.252	2.6928e-05	Heavy metal-associated domain, copper ion-binding
	ENSFCAG00000003838	13.0092	417.904	-5.0056	2.2667e-104	Transferrin
	ENSFCAG00000003942	141.743	40.7201	1.7995	1.5619e-12	Ferritin-like superfamily
	ENSFCAG00000003984	208.357	550.654	-1.4021	2.2119e-44	Protein of unknown function DUF2181
	ENSFCAG00000004028	69.6438	26.2452	1.4079	5.1844e-05	Thioredoxin-like fold
	ENSFCAG00000004052	153.76	60.7944	1.3387	8.8071e-09	CD80-like, immunoglobulin C2-set
	ENSFCAG00000004380	1943.08	100.296	4.276	0	Zona pellucida domain
	ENSFCAG00000004411	9691.46	187.449	5.6921	0	Trypsin-like cysteine/serine peptidase domain
	ENSFCAG00000004495	18.2861	0	5.9071	1.4172e-05	Polyketide synthase, KR
	ENSFCAG00000004564	351.667	888.261	-1.3368	2.8468e-66	Collagen triple helix repeat
	ENSFCAG00000004589	4874.33	145.13	5.0698	0	Colipase
	ENSFCAG00000004609	0	15.5795	-6.2201	2.7413e-05	Immunoglobulin I-set
	ENSFCAG00000004635	95.2443	376.994	-1.9848	6.2912e-47	Diacylglycerol acyltransferase
	ENSFCAG00000004772	41.849	92.5629	-1.1452	5.8575e-07	Cystine-knot cytokine
	ENSFCAG00000004851	0	36.7966	-6.2901	1.2128e-10	Serum albumin-like
	ENSFCAG00000004989	63.1131	24.5311	1.3633	0.00018013	Polyketide synthase, KR
	ENSFCAG00000005111	25.705	292.735	-3.5095	1.3564e-62	Queuosine biosynthesis protein QueC
	ENSFCAG00000005129	37.3558	75.3836	-1.0129	3.4691e-05	Cadherin-like
	ENSFCAG00000005157	73.7712	163.833	-1.1511	2.5582e-11	Sodium/solute symporter, subgroup
	ENSFCAG00000005165	178.785	440.302	-1.3003	1.4673e-32	Lipase, GDSL
	ENSFCAG00000005236	123.614	46.4719	1.4114	6.5332e-08	Thioredoxin-like fold
	ENSFCAG00000005512	97.5431	247.482	-1.3432	8.6974e-20	Ctr copper transporter
	ENSFCAG00000005632	26.123	105.133	-2.0088	2.0033e-14	YhhN-like
	ENSFCAG00000005736	64.2625	24.493	1.3916	0.00011899	Sodium:dicarboxylate symporter
	ENSFCAG00000005749	326.641	695.212	-1.0897	5.7075e-40	P-loop containing nucleoside triphosphate hydrolase
	ENSFCAG00000005755	19.122	45.5958	-1.2537	0.00019149	Ribosomal protein S5 domain 2-type fold
	ENSFCAG00000005980	72.3083	11.2371	2.6859	2.9115e-11	Hexokinase, N-terminal
	ENSFCAG00000006118	44.8792	98.4291	-1.133	3.1567e-07	Interferon alpha/beta receptor, beta chain
	ENSFCAG00000006182	165.933	343.016	-1.0477	1.5262e-19	Guanylin
	ENSFCAG00000006250	132.652	453.216	-1.7725	3.8448e-49	Protease-associated domain, PA
	ENSFCAG00000006385	39.4979	81.8211	-1.0507	9.6448e-06
	ENSFCAG00000006510	31.9745	73.2885	-1.1967	4.6188e-06	NADP-dependent oxidoreductase domain
	ENSFCAG00000006577	71.9426	30.2067	1.252	0.00021237	PUA-like domain
	ENSFCAG00000006685	37.4603	87.6872	-1.227	3.4388e-07	HAD-superfamily hydrolase, subfamily IIB
	ENSFCAG00000006719	18.3383	47.5004	-1.3731	5.1815e-05	Protein kinase-like domain
	ENSFCAG00000006865	71.4724	181.469	-1.3443	6.1984e-15	Pleckstrin homology domain
	ENSFCAG00000006928	47.0213	212.361	-2.1751	5.2695e-30	Galactose-binding domain-like
	ENSFCAG00000006929	21.891	106.085	-2.2768	1.6018e-16	L-Aspartase-like
	ENSFCAG00000006973	24.3466	61.4801	-1.3364	6.1263e-06	Major facilitator superfamily domain, general substrate transporter
	ENSFCAG00000007274	67.9197	140.292	-1.0465	7.5439e-09	Thioredoxin-like fold
	ENSFCAG00000007290	39.3934	3.88536	3.3418	3.5245e-08	Insulin-like growth factor binding protein, N-terminal
	ENSFCAG00000007304	326.85	51.1191	2.6767	3.1807e-45	EF-hand domain
	ENSFCAG00000007334	26.4887	58.4708	-1.1423	7.3806e-05	Protein kinase-like domain
	ENSFCAG00000007367	1.98534	49.5193	-4.6405	1.4476e-13	NAD-dependent epimerase/dehydratase, N-terminal domain
	ENSFCAG00000007381	32.8627	7.12316	2.2059	7.7575e-05	CD80-like, immunoglobulin C2-set
	ENSFCAG00000007384	50.783	16.189	1.6493	7.871e-05	WD40-repeat-containing domain
	ENSFCAG00000007466	162.537	380.308	-1.2264	2.5736e-26	Major facilitator superfamily domain, general substrate transporter
	ENSFCAG00000007516	74.9729	20.3029	1.8847	1.0004e-07	Fringe-like
	ENSFCAG00000007542	139.288	8.72301	3.9971	7.0382e-29	Cobalamin (vitamin B12)-binding transporter, eukaryotic
	ENSFCAG00000007547	183.017	46.4719	1.9775	6.2889e-18	Heat shock protein 70kD, C-terminal domain
	ENSFCAG00000007561	75.9133	7.12316	3.4138	1.087e-14	Riboflavin synthase-like beta-barrel
	ENSFCAG00000007562	27.2201	1.71413	3.9891	8.3818e-07	Dual oxidase maturation factor
	ENSFCAG00000007628	17.6069	49.1764	-1.4818	1.4876e-05	Saposin-like
	ENSFCAG00000007691	26.7499	57.0614	-1.093	0.00014591	P-loop containing nucleoside triphosphate hydrolase
	ENSFCAG00000007784	44.9315	153.053	-1.7682	1.2389e-17	P-loop containing nucleoside triphosphate hydrolase
	ENSFCAG00000007814	36.7289	83.2685	-1.1809	1.3041e-06	cGMP-dependent protein kinase
	ENSFCAG00000007823	139.131	474.356	-1.7695	3.0154e-51	Aspartic peptidase domain
	ENSFCAG00000007889	102.977	468.033	-2.1843	2.486e-64	Peptidase C13, legumain
	ENSFCAG00000007927	142.684	393.031	-1.4618	6.8581e-34	Glycoside hydrolase, superfamily
	ENSFCAG00000008082	82.6008	30.74	1.426	8.3192e-06	Fibronectin, type III
	ENSFCAG00000008149	46.4466	4.91383	3.2407	3.6479e-09	L-selectin
	ENSFCAG00000008245	29.5189	76.1835	-1.3678	3.1774e-07	Galactose mutarotase-like domain
	ENSFCAG00000008256	34.3256	110.999	-1.6932	1.3736e-12	Alpha/Beta hydrolase fold
	ENSFCAG00000008260	230.875	7.16125	5.0108	2.835e-52	Trypsin-like cysteine/serine peptidase domain
	ENSFCAG00000008265	200.102	423.123	-1.0803	1.0634e-24	Citrate transporter-like domain
	ENSFCAG00000008365	38.8187	8.98965	2.1104	3.1233e-05	Chemokine interleukin-8-like domain
	ENSFCAG00000008438	55.4852	169.889	-1.6144	1.781e-17	Phospholipid/glycerol acyltransferase
	ENSFCAG00000008620	552.605	275.975	1.0017	1.0772e-16	Thioredoxin-like fold
	ENSFCAG00000008635	86.6237	231.293	-1.4169	7.5458e-20	PLC-like phosphodiesterase, TIM beta/alpha-barrel domain
	ENSFCAG00000008729	181.659	72.1458	1.3322	4.7947e-10	HSP40/DnaJ peptide-binding
	ENSFCAG00000008853	18.4951	103.762	-2.4881	1.2274e-17	Zinc finger, RING-type
	ENSFCAG00000008898	23.2494	3.6949	2.6536	0.00018093	CD80-like, immunoglobulin C2-set
	ENSFCAG00000009121	77.0627	181.621	-1.2368	1.6236e-13	Quinonprotein alcohol dehydrogenase-like superfamily
	ENSFCAG00000009217	263.633	645.655	-1.2922	1.4319e-46	Kringle-like fold
	ENSFCAG00000009315	163.112	394.44	-1.2739	1.374e-28	Inositol monophosphatase
	ENSFCAG00000009321	3837.51	146.806	4.7082	0	Proteinase inhibitor, propeptide
	ENSFCAG00000009404	16.7187	51.919	-1.6348	2.1323e-06	Glucosamine-6-phosphate isomerase
	ENSFCAG00000009411	49.4769	192.097	-1.957	2.3411e-24	von Willebrand factor, type D domain
	ENSFCAG00000009430	1603.64	6445.2	-2.0069	0	Glycoside hydrolase, superfamily
	ENSFCAG00000009503	155.954	30.321	2.3627	1.9493e-19	Chemokine interleukin-8-like domain
	ENSFCAG00000009641	185.055	62.8895	1.5571	6.5376e-13	2'-5'-oligoadenylate synthetase 1, domain 2/C-terminal
	ENSFCAG00000009644	21.9955	1.67604	3.7141	1.6171e-05	PTB/PI domain
	ENSFCAG00000009700	24.6601	91.4964	-1.8915	5.6952e-12	Glycosyl transferase, family 28, C-terminal
	ENSFCAG00000009812	24.8691	1.67604	3.8912	3.0522e-06	Immunoglobulin E-set
	ENSFCAG00000009848	79.5705	171.451	-1.1075	3.0538e-11	Epidermal growth factor-like domain
	ENSFCAG00000009886	70.532	187.526	-1.4107	2.6611e-16	Ribokinase-like
	ENSFCAG00000009903	234.323	515.572	-1.1377	8.0852e-32	Tyrosine protein kinase, EGF/ERB/XmrK receptor
	ENSFCAG00000010002	369.483	158.233	1.2235	2.0586e-16	S15/NS1, RNA-binding
	ENSFCAG00000010048	18.4951	0	5.7535	1.2763e-05	SRCR-like domain
	ENSFCAG00000010155	68.7034	184.554	-1.4256	2.8603e-16	FG-GAP repeat
	ENSFCAG00000010232	23.6674	2.74261	3.1093	3.7027e-05	Serpin domain
	ENSFCAG00000010548	124.606	250.834	-1.0094	4.9113e-14	Phospholipase B-like
	ENSFCAG00000010589	106.477	8.38018	3.6674	3.7445e-21	Sushi/SCR/CCP
	ENSFCAG00000010597	18.0771	68.4889	-1.9217	1.7961e-09	Alkaline-phosphatase-like, core domain
	ENSFCAG00000010779	23.8241	60.0707	-1.3342	8.0068e-06	Protein kinase-like domain
	ENSFCAG00000010876	13.2705	49.0241	-1.8853	4.8757e-07	Aspartate/ornithine carbamoyltransferase, carbamoyl-P binding
	ENSFCAG00000011141	64.2102	23.5407	1.4476	6.8673e-05	Homeodomain-like
	ENSFCAG00000011256	322.148	1152.2	-1.8386	1.3252e-127	Prefoldin
	ENSFCAG00000011393	758.924	1781.02	-1.2307	2.151e-117	Immunoglobulin E-set
	ENSFCAG00000011474	68.4421	27.3118	1.3254	0.00014261	Allosteric substrate binding domain
	ENSFCAG00000011519	33.1239	71.8029	-1.1162	1.5412e-05	Transcription factor, fork head
	ENSFCAG00000011521	24.8168	65.8606	-1.4081	1.259e-06	Myc-type, basic helix-loop-helix (bHLH) domain
	ENSFCAG00000011594	14.6811	39.0059	-1.4097	0.00018974	cAMP-dependent protein kinase inhibitor
	ENSFCAG00000011644	12.4868	36.111	-1.532	0.00014931
	ENSFCAG00000011648	45.6629	92.8677	-1.0242	3.6401e-06	Transcription elongation factor, TFIIS-related
	ENSFCAG00000011673	24.6601	61.6705	-1.3224	6.8881e-06	Polyketide synthase, KR
	ENSFCAG00000011708	109.455	38.6631	1.5013	8.2443e-08	Tetratricopeptide repeat-containing domain
	ENSFCAG00000011788	31.5043	74.9645	-1.2507	1.7976e-06
	ENSFCAG00000011816	920.886	441.293	1.0613	8.4505e-30	Heat shock protein 70kD, C-terminal domain
	ENSFCAG00000011849	83.0187	26.6642	1.6385	5.13e-07	P-loop containing nucleoside triphosphate hydrolase
	ENSFCAG00000011878	8343.1	323.361	4.6894	0	Trypsin-like cysteine/serine peptidase domain
	ENSFCAG00000011892	118.128	33.7874	1.8058	9.7505e-11	Uridine phosphorylase, eukaryotic
	ENSFCAG00000012040	26.0185	3.99963	2.7016	6.2454e-05	Amino acid/polyamine transporter I
	ENSFCAG00000012098	643.722	2892.08	-2.1676	0	Actin-related protein
	ENSFCAG00000012176	667.232	20.0363	5.0575	6.0778e-148
	ENSFCAG00000012198	131.869	285.155	-1.1126	8.2378e-18	Proteinase inhibitor I29, cathepsin propeptide
	ENSFCAG00000012225	19.3832	52.9094	-1.4487	9.6075e-06	Glycogen/starch/alpha-glucan phosphorylase
	ENSFCAG00000012281	338.083	19.8839	4.0877	1.2948e-68	Endonuclease/exonuclease/phosphatase
	ENSFCAG00000012354	54.597	16.1128	1.7606	1.6111e-05	Lipoprotein lipase, LIPH
	ENSFCAG00000012398	3.91844	37.368	-3.2535	6.6508e-09	Major facilitator superfamily domain, general substrate transporter
	ENSFCAG00000012415	42.7894	139.187	-1.7017	1.7111e-15
	ENSFCAG00000012580	7.78464	113.97	-3.8719	5.6438e-27	Beta-2-glycoprotein-1 fifth domain
	ENSFCAG00000012651	24.6601	57.1376	-1.2123	4.4816e-05	Major facilitator superfamily domain, general substrate transporter
	ENSFCAG00000012703	317.655	23.236	3.773	4.3931e-61	P-type trefoil
	ENSFCAG00000012704	1.30615	14.5891	-3.4815	0.00020161	P-type trefoil
	ENSFCAG00000012724	44.7747	109.285	-1.2873	4.1204e-09	P-loop containing nucleoside triphosphate hydrolase
	ENSFCAG00000012746	407.361	852.531	-1.0654	3.5265e-47	Tropomyosin
	ENSFCAG00000012767	43.0506	8.07545	2.4144	1.5539e-06	Tissue factor/coagulation factor III
	ENSFCAG00000012817	72.5173	27.1975	1.4149	3.362e-05	14-3-3 domain
	ENSFCAG00000012853	2956.96	134.388	4.4596	0	Trypsin-like cysteine/serine peptidase domain
	ENSFCAG00000012882	78.9958	293.23	-1.8922	6.0579e-35	AB-hydrolase YheT, putative
	ENSFCAG00000013017	14.5766	44.2245	-1.6012	1.5774e-05	Alkaline-phosphatase-like, core domain
	ENSFCAG00000013062	43.7298	88.03	-1.0094	8.0751e-06	Phox homologous domain
	ENSFCAG00000013101	1.98534	144.863	-6.1892	1.748e-37	Trypsin Inhibitor-like, cysteine rich domain
	ENSFCAG00000013125	27.8993	178.193	-2.6751	3.3342e-31	PTB/PI domain
	ENSFCAG00000013139	38.9754	119.265	-1.6135	1.0382e-12	Glucose-6-phosphatase
	ENSFCAG00000013165	516.608	1036.51	-1.0046	1.223e-52	P-loop containing nucleoside triphosphate hydrolase
	ENSFCAG00000013232	1424.17	3510.19	-1.3014	1.558e-247	t-SNARE
	ENSFCAG00000013254	1.67187	44.7578	-4.7426	1.7693e-12	Fibrinogen, alpha/beta/gamma chain, coiled coil domain
	ENSFCAG00000013258	6.73972	34.5492	-2.3579	1.6113e-06	Carboxypeptidase-like, regulatory domain
	ENSFCAG00000013368	185.212	536.294	-1.5338	1.8744e-48	PDZ domain
	ENSFCAG00000013396	16.144	53.1761	-1.7198	7.3087e-07	AhpD-like
	ENSFCAG00000013466	29.3622	85.8969	-1.5486	3.8678e-09	P-loop containing nucleoside triphosphate hydrolase
	ENSFCAG00000013467	23.8764	67.0415	-1.4895	3.909e-07	P-loop containing nucleoside triphosphate hydrolase
	ENSFCAG00000013540	36.1542	86.9253	-1.2656	2.1787e-07	Pleckstrin homology domain
	ENSFCAG00000013560	109.769	633.999	-2.53	7.611e-101	CUB domain
	ENSFCAG00000013577	35.8929	3.84727	3.2218	2.3246e-07	GOLD
	ENSFCAG00000013580	530.505	1308.76	-1.3028	1.5008e-93	Smooth muscle protein/calponin
	ENSFCAG00000013665	73.2488	170.956	-1.2227	1.2373e-12	CD20-like
	ENSFCAG00000013673	0	15.4652	-4.951	3.0669e-05	Aspartic peptidase domain
	ENSFCAG00000013825	42.3192	148.939	-1.8153	1.0273e-17	Sodium/solute symporter, subgroup
	ENSFCAG00000013830	33.8031	4.45673	2.9231	1.8252e-06	Immunoglobulin
	ENSFCAG00000013847	107.94	768.387	-2.8316	1.29e-135	Pyridoxal phosphate-dependent transferase
	ENSFCAG00000013865	35.6317	1.06657	5.0621	2.1436e-09	Procalcitonin/adrenomedullin
	ENSFCAG00000013991	66.7703	20.8743	1.6775	4.4396e-06	GPCR, family 3, C-terminal
	ENSFCAG00000014026	21.2118	0	5.4068	3.2205e-06	Collagen triple helix repeat
	ENSFCAG00000014141	1891.04	49.4431	5.2573	0	Mannose-binding lectin
	ENSFCAG00000014234	6786.9	239.064	4.8273	0	Proteinase inhibitor, propeptide
	ENSFCAG00000014374	65.3074	135.988	-1.0582	9.8724e-09	Zinc/iron permease
	ENSFCAG00000014380	114.262	274.641	-1.2652	3.1993e-20	P-loop containing nucleoside triphosphate hydrolase
	ENSFCAG00000014423	66.927	17.2936	1.9523	2.3711e-07	Clusterin
	ENSFCAG00000014446	15.2036	52.0333	-1.775	5.8386e-07	Ubiquitin-related domain
	ENSFCAG00000014459	26.4887	76.9453	-1.5385	2.8457e-08	P-loop containing nucleoside triphosphate hydrolase
	ENSFCAG00000014597	25.705	56.9091	-1.1466	8.839e-05	Gamma-butyrobetaine,2-oxoglutarate dioxygenase
	ENSFCAG00000014740	935.881	2303.26	-1.2993	1.1723e-162	Collagen triple helix repeat
	ENSFCAG00000014781	158.305	327.36	-1.0482	9.8363e-19	Glycoside hydrolase, superfamily
	ENSFCAG00000014846	959.496	2054.82	-1.0987	6.0382e-116	Major facilitator superfamily domain, general substrate transporter
	ENSFCAG00000014860	182.652	88.9061	1.0387	7.6786e-07	Proliferation-associated protein 1
	ENSFCAG00000014873	12.8525	46.9671	-1.8696	9.5955e-07	Gasdermin
	ENSFCAG00000014932	91.7438	299.249	-1.7057	1.4326e-31	Ion transport domain
	ENSFCAG00000014937	13.6884	62.0133	-2.1796	7.4418e-10	Peptidase M13, C-terminal domain
	ENSFCAG00000015041	251.564	593.241	-1.2377	1.3558e-40	Peptidase C1A, propeptide
	ENSFCAG00000015132	199.945	420.457	-1.0724	2.5539e-24	Laminin, N-terminal
	ENSFCAG00000015359	6910.25	256.319	4.7527	0	Trypsin-like cysteine/serine peptidase domain
	ENSFCAG00000015360	8784	336.198	4.7075	0	Trypsin-like cysteine/serine peptidase domain
	ENSFCAG00000015392	51.5145	131.302	-1.3498	2.8721e-11	Proteinase inhibitor, propeptide
	ENSFCAG00000015398	28.7352	125.246	-2.1239	6.5556e-18	Glycoside hydrolase, superfamily
	ENSFCAG00000015640	272.567	29.2545	3.2199	4.6799e-46	Thioredoxin-like fold
	ENSFCAG00000015690	140.332	63.118	1.1527	1.6633e-06	Protein-tyrosine phosphatase-like
	ENSFCAG00000015767	79.3615	710.982	-3.1633	4.0143e-138	Apolipoprotein A-II (ApoA-II)
	ENSFCAG00000015791	1291.99	567.719	1.1863	1.8235e-50	Peptidase M10A, stromelysin-type
	ENSFCAG00000015792	67.9719	10.5514	2.6875	1.1131e-10	Peptidase M10A, stromelysin-type
	ENSFCAG00000018343	649.626	186.383	1.8013	7.8707e-52	Calcium-activated chloride channel protein
	ENSFCAG00000018403	87.3552	255.405	-1.5478	3.2126e-24	Chitobiase/beta-hexosaminidase domain 2-like
	ENSFCAG00000018455	347.853	803.507	-1.2078	1.2138e-52	Cadherin-like
	ENSFCAG00000018501	8.72507	29.9401	-1.7788	0.00014759	Pyridoxal phosphate-dependent transferase
	ENSFCAG00000018570	85.9968	172.175	-1.0015	5.3653e-10	Transmembrane protein 6/97
	ENSFCAG00000018690	34.7958	132.521	-1.9292	4.9881e-17	Six-hairpin glycosidase-like
	ENSFCAG00000018779	240.697	74.4693	1.6925	1.6767e-18	Tetratricopeptide repeat-containing domain
	ENSFCAG00000018929	52.0369	1.14275	5.509	2.7913e-13	GOLD
	ENSFCAG00000018949	40889.4	1010.42	5.3387	0	Trypsin-like cysteine/serine peptidase domain
	ENSFCAG00000019057	12571.5	426.056	4.883	0	Lipoprotein lipase, LIPH
	ENSFCAG00000021922	7537.78	235.712	4.999	0	Phospholipase A2 domain
	ENSFCAG00000022077	128.891	581.47	-2.1736	4.7566e-79	Calponin homology domain
	ENSFCAG00000022165	217.238	98.9623	1.1343	4.3497e-09	P-loop containing nucleoside triphosphate hydrolase
	ENSFCAG00000022167	70.1662	159.757	-1.187	1.7325e-11	Chitobiase/beta-hexosaminidase domain 2-like
	ENSFCAG00000022268	22.6747	57.9756	-1.3544	9.3968e-06	EB1, C-terminal
	ENSFCAG00000022312	241.794	12.5322	4.2701	6.5748e-51	Pancreatic hormone-like
	ENSFCAG00000022592	29.9891	4.79956	2.6435	2.208e-05	Immunoglobulin-like domain
	ENSFCAG00000022627	3.34374	36.53	-3.4495	4.5661e-09	Ribonuclease H-like domain
	ENSFCAG00000022658	41.64	101.476	-1.2851	1.5254e-08	Janus
	ENSFCAG00000022825	68.5989	22.436	1.6124	6.6417e-06	Immunoglobulin V-set domain
	ENSFCAG00000022830	52.2982	8.98965	2.5404	4.5391e-08	Nucleophile aminohydrolases, N-terminal
	ENSFCAG00000022886	183.906	57.2519	1.6836	2.1803e-14	CD80-like, immunoglobulin C2-set
	ENSFCAG00000022898	11.8598	44.6054	-1.9111	1.3087e-06	C-type lectin fold
	ENSFCAG00000022972	91.1691	209.733	-1.2019	7.6114e-15	Sodium-dependent phosphate transport protein
	ENSFCAG00000023087	149.423	328.96	-1.1385	6.5556e-21
	ENSFCAG00000023117	40.2816	6.05659	2.7335	5.2854e-07	C-type lectin fold
	ENSFCAG00000023492	39.1322	98.6957	-1.3346	1.0379e-08	TB2/DP1/HVA22-related protein
	ENSFCAG00000023809	213.947	909.859	-2.0884	2.7974e-117	Amidinotransferase
	ENSFCAG00000024091	24.4511	87.0015	-1.8311	4.5409e-11	Reverse transcriptase domain
	ENSFCAG00000024114	25.6527	0	5.0735	3.7495e-07	Insulin-like
	ENSFCAG00000024154	81.3991	28.2641	1.526	2.7596e-06	Phosphoserine aminotransferase
	ENSFCAG00000024285	97.0729	33.5207	1.534	2.7195e-07	Insulin-like growth factor binding protein, N-terminal
	ENSFCAG00000024301	10398.6	496.869	4.3874	0	Alpha/Beta hydrolase fold
	ENSFCAG00000024356	44.8792	11.0466	2.0224	1.4069e-05	Retroviral matrix, N-terminal
	ENSFCAG00000024446	20.7939	62.699	-1.5923	3.0129e-07	Sialidases
	ENSFCAG00000024576	1.61962	18.4745	-3.5118	2.7213e-05	Trypsin Inhibitor-like, cysteine rich domain
	ENSFCAG00000024660	9993.81	394.173	4.6641	0	C-type lectin fold
	ENSFCAG00000024693	38.6097	104.943	-1.4426	5.1072e-10	Polyketide synthase, KR
	ENSFCAG00000024733	35.9974	7.65644	2.2331	3.033e-05	Immunoglobulin I-set
	ENSFCAG00000024961	4085.42	90.6583	5.4939	0	Trypsin-like cysteine/serine peptidase domain
	ENSFCAG00000024972	57.4705	133.473	-1.2157	4.1131e-10	Transcription factor, Skn-1-like, DNA-binding domain
	ENSFCAG00000025055	63.1131	1256.42	-4.3152	3.4353e-295	Concanavalin A-like lectin/glucanases superfamily
	ENSFCAG00000025087	43.9388	99.9527	-1.1858	1.0556e-07
	ENSFCAG00000025144	86.676	16.2652	2.4138	9.3751e-12	CD80-like, immunoglobulin C2-set
	ENSFCAG00000025148	41.9535	115.685	-1.4633	4.4656e-11	Amino acid permease/ SLC12A domain
	ENSFCAG00000025206	16.353	44.1102	-1.4316	6.0849e-05
	ENSFCAG00000025209	3716.88	1351.04	1.46	6.8987e-205	Immunoglobulin
	ENSFCAG00000025260	462.22	166.499	1.4731	2.162e-27	CD80-like, immunoglobulin C2-set
	ENSFCAG00000025411	4.17967	27.6927	-2.728	3.7778e-06	Retroviral matrix, N-terminal
	ENSFCAG00000025432	99.8419	267.633	-1.4225	7.8993e-23
	ENSFCAG00000025520	45.1927	129.664	-1.5206	8.5906e-13	Pyridine nucleotide-disulphide oxidoreductase, FAD/NAD(P)-binding domain
	ENSFCAG00000025601	39.3934	81.2878	-1.0451	1.1122e-05	PDZ domain
	ENSFCAG00000025831	27.9516	59.5374	-1.0909	0.00010695	Concanavalin A-like lectin/glucanases superfamily
	ENSFCAG00000025913	28.9442	66.6225	-1.2027	1.1695e-05	Neuronal protein 3.1
	ENSFCAG00000025949	587.244	275.898	1.0898	1.5483e-20	GroEL-like apical domain
	ENSFCAG00000026064	35.7362	105.819	-1.5661	4.5581e-11	Uncharacterised protein family UPF0573/UPF0605
	ENSFCAG00000026231	66.6135	141.168	-1.0835	2.8852e-09
	ENSFCAG00000026278	652.133	1620.73	-1.3134	1.1708e-116	Alkaline-phosphatase-like, core domain
	ENSFCAG00000026456	136.466	59.0041	1.2097	7.7238e-07	Ribonuclease H-like domain
	ENSFCAG00000026592	211.073	88.5252	1.2536	2.1266e-10	Calycin-like
	ENSFCAG00000026637	46.9691	100.486	-1.0972	4.3367e-07	Acyl-CoA N-acyltransferase
	ENSFCAG00000026874	9.76998	35.0825	-1.8443	2.6699e-05	Retroviral matrix, N-terminal
	ENSFCAG00000027011	651.872	308.619	1.0788	3.2753e-22	Tubulin/FtsZ, C-terminal
	ENSFCAG00000027022	1934.3	85.7445	4.4956	0	Glycoside hydrolase, superfamily
	ENSFCAG00000027068	70.6365	27.5784	1.3569	7.9557e-05	Aspartic peptidase domain
	ENSFCAG00000027069	75.3908	154.005	-1.0305	2.105e-09	GATA-type transcription activator, N-terminal
	ENSFCAG00000027120	95.401	22.8931	2.0591	1.4121e-10	Tachykinin
	ENSFCAG00000027342	61.2844	129.588	-1.0803	1.3658e-08	Immunoglobulin-like domain
	ENSFCAG00000027384	32.497	109.666	-1.7547	5.9123e-13	ARID/BRIGHT DNA-binding domain
	ENSFCAG00000027436	310.811	138.654	1.1645	6.075e-13	Interferon alpha-inducible protein 6/27
	ENSFCAG00000027440	3335.43	266.49	3.6457	0	C-type lectin fold
	ENSFCAG00000027460	34.639	267.633	-2.9498	3.3694e-50	Pre-ATP-grasp domain
	ENSFCAG00000027549	144.93	297.001	-1.0351	7.1859e-17	Nuclear coactivator
	ENSFCAG00000027627	1.9331	19.6553	-3.3459	2.1201e-05	Basic helix-loop-helix leucine zipper transcrition factor MiT/TFE
	ENSFCAG00000027673	36.8856	8.64682	2.0928	5.4557e-05	Immunoglobulin V-set, subgroup
	ENSFCAG00000027784	173.3	73.098	1.2454	1.0596e-08	SMAD/FHA domain
	ENSFCAG00000027804	52.4549	11.6942	2.1653	8.2697e-07	Nucleoside diphosphate kinase
	ENSFCAG00000027848	18.5995	52.3761	-1.4936	7.0421e-06	Trypsin Inhibitor-like, cysteine rich domain
	ENSFCAG00000027999	32.9149	4.91383	2.7438	5.5253e-06	Immunoglobulin-like domain
	ENSFCAG00000028031	3.08251	19.8077	-2.6839	0.00010466	Spectrin/alpha-actinin
	ENSFCAG00000028084	32.7059	71.8029	-1.1345	1.2336e-05	Amino acid/polyamine transporter I
	ENSFCAG00000028217	102.35	225.313	-1.1384	8.3095e-15	Cytochrome P450, B-class
	ENSFCAG00000028394	428.991	163.261	1.3938	2.3432e-23	CD59 antigen
	ENSFCAG00000028444	39.6024	318.218	-3.0064	2.6028e-60	Galactose-binding domain-like
	ENSFCAG00000028498	22.4657	62.7752	-1.4825	9.8721e-07	Haem oxygenase-like, multi-helical
	ENSFCAG00000028631	24.9735	57.7471	-1.2093	4.2016e-05
	ENSFCAG00000028687	140.594	64.2608	1.1295	2.559e-06	Armet protein
	ENSFCAG00000028725	70.1662	26.3976	1.4104	4.7334e-05	Ubiquitin-related domain
	ENSFCAG00000028738	114.053	248.625	-1.1243	6.2426e-16	PDZ domain
	ENSFCAG00000028814	65.4119	24.9882	1.3883	0.00010689	Immunoglobulin V-set domain
	ENSFCAG00000028834	98.6925	306.562	-1.6352	1.0278e-30	Concanavalin A-like lectin/glucanases superfamily
	ENSFCAG00000029158	119.904	51.9952	1.2054	3.8824e-06	MHC classes I/II-like antigen recognition protein
	ENSFCAG00000029528	337.874	868.72	-1.3624	1.787e-66	Glycoside hydrolase, families 57/38, central domain
	ENSFCAG00000029545	1531.33	52.6047	4.8634	0	CUB domain
	ENSFCAG00000029547	27.0634	60.4516	-1.1594	4.668e-05	Phosphatidic acid phosphatase type 2/haloperoxidase
	ENSFCAG00000029559	293.309	812.878	-1.4706	9.5158e-69	Apolipoprotein CIII
	ENSFCAG00000029689	49.5291	15.1986	1.7043	6.2397e-05	Immunoglobulin V-set domain
	ENSFCAG00000029751	25.5482	56.1853	-1.137	0.00010758	Pyridoxal phosphate-dependent transferase
	ENSFCAG00000029807	3949.22	9459.51	-1.2602	0	Vitellinogen, superhelical
	ENSFCAG00000029915	18.4428	46.8147	-1.3439	7.4708e-05	P-loop containing nucleoside triphosphate hydrolase
	ENSFCAG00000029965	147.386	527.418	-1.8394	1.8989e-59	Sodium-dependent phosphate transport protein
	ENSFCAG00000030205	36.2587	78.9261	-1.1222	5.3925e-06	GroES (chaperonin 10)-like
	ENSFCAG00000030232	152.297	68.3366	1.1562	5.5968e-07	Peptidase C19, ubiquitin carboxyl-terminal hydrolase
	ENSFCAG00000030267	28.6308	60.1849	-1.0718	0.00011909	von Willebrand factor, type A
	ENSFCAG00000030395	67.7629	18.703	1.8572	5.5043e-07	Immunoglobulin I-set
	ENSFCAG00000030410	34.6913	7.69453	2.1727	5.8732e-05	Immunoglobulin V-set domain
	ENSFCAG00000030433	3.23925	20.76	-2.6801	7.2184e-05	Actin-related protein
	ENSFCAG00000030445	29.9369	4.26627	2.8109	1.1136e-05
	ENSFCAG00000030446	209.245	33.1398	2.6586	2.4305e-29	Immunoglobulin C1-set
	ENSFCAG00000030612	58.2019	16.8746	1.7862	6.6809e-06	CD225/Dispanin family
	ENSFCAG00000030725	10.0835	44.8721	-2.1538	1.9719e-07	DapA-like
	ENSFCAG00000030776	72.5173	20.1886	1.8448	2.55e-07	Immunoglobulin
	ENSFCAG00000030880	50.3128	108.295	-1.106	1.3262e-07	Terpenoid cyclases/protein prenyltransferase alpha-alpha toroid
	ENSFCAG00000030892	325.805	714.03	-1.132	4.0013e-43	Fibrillar collagen, C-terminal
	ENSFCAG00000030926	56.2166	7.31361	2.9423	6.5818e-10	Kazal domain
	ENSFCAG00000031002	112.485	40.4153	1.4768	8.3347e-08	Tetratricopeptide TPR1
	ENSFCAG00000031021	1861.16	724.886	1.3604	1.0222e-91	Olfactomedin-like
	ENSFCAG00000031116	117.135	253.462	-1.1136	5.0965e-16	Neurotensin/neuromedin N
	ENSFCAG00000031201	327.686	739.513	-1.1743	8.0993e-47	Copper amine oxidase, N-terminal
	ENSFCAG00000031242	118.598	48.186	1.2994	8.7045e-07	Immunoglobulin V-set domain
	ENSFCAG00000031339	81.1901	192.973	-1.249	1.9403e-14	Ankyrin repeat-containing domain
	ENSFCAG00000031409	61.4934	16.1128	1.9322	8.8635e-07	Immunoglobulin V-set, subgroup
	ENSFCAG00000031466	151.565	69.0222	1.1348	9.3327e-07	Factor I / membrane attack complex
	ENSFCAG00000031468	19.9579	49.0241	-1.2965	7.602e-05	Sterile alpha motif/pointed domain
	ENSFCAG00000031682	956.205	376.803	1.3435	5.6078e-47
	ENSFCAG00000031794	100.312	22.3218	2.168	8.9768e-12	Immunoglobulin I-set
	ENSFCAG00000031819	64.1057	174.613	-1.4456	9.8104e-16	Proteinase inhibitor I47, latexin
	ENSFCAG00000031896	4.23192	21.3695	-2.3362	0.00017407
	ENSFCAG00000031916	114.471	45.1006	1.3438	6.3602e-07	HIN-200/IF120x
	Novel00087	372.095	899.422	-1.2733	6.0084e-63
	Novel00155	1052.28	20.9505	5.6504	2.3514e-237
	Novel00444	27.0111	106.581	-1.9803	2.1954e-14
	Novel00477	165.828	64.4893	1.3626	1.2933e-09
	Novel00625	667.076	290.488	1.1994	2.1655e-27
	Novel00673	25.1303	114.275	-2.185	5.8186e-17
	Novel00773	140.437	45.3292	1.6314	7.6195e-11
	Novel00792	2.97802	20.6076	-2.7908	5.5495e-05
	Novel00806	19.8012	55.233	-1.4799	4.526e-06
	Novel00861	4.28416	21.7504	-2.344	0.00014823
	Novel00877	17.6069	44.7959	-1.3472	0.0001041
	Novel00901	12.1733	48.6812	-1.9996	2.0816e-07
	Novel01066	99.9464	36.0348	1.4718	4.7155e-07
	Novel01086	2.08984	19.3887	-3.2138	3.2218e-05
	Novel01322	15.4125	0	4.5729	0.00011379
	Novel01360	174.867	369.604	-1.0797	9.1999e-22
	Novel01487	2.45556	21.3314	-3.1189	1.6505e-05
	Novel01490	11.3374	49.9764	-2.1402	4.4955e-08
	Novel01506	468.123	987.681	-1.0772	3.4836e-55
	Novel01681	534.319	2061.41	-1.9479	6.5644e-243
	Novel01814	19.122	0	4.3866	2.1119e-05
	Novel01893	56.8958	14.0939	2.0132	1.0962e-06
	Novel01895	55.9554	14.0559	1.9931	1.6051e-06
	Novel01910	53.761	17.865	1.5894	8.1062e-05
	Novel01942	24.8691	72.7552	-1.5487	5.9396e-08
	Novel02088	0	21.2552	-4.8609	1.0826e-06
	Novel02530	40.4906	3.39016	3.5782	8.3192e-09
	Novel02542	31.87	82.3162	-1.369	1.0528e-07
	Novel02613	22.9882	59.4612	-1.3711	6.0729e-06
	Novel02652	17.7636	53.557	-1.5922	2.1992e-06
	Novel02719	261.647	121.094	1.1115	2.6375e-10

## Sheet: 24 h vs 0 h
Group comparison	Gene_id	Read count_24 h	Read count_0 h	Log2.Fold_change	pvalue	Description
24 h vs 0 h	ENSFCAG00000000123	57.1886	19.4306	1.5574	5.1237e-06	Ly-6 antigen / uPA receptor -like
	ENSFCAG00000000125	14.1814	0	5.6331	7.6541e-05	CD59 antigen
	ENSFCAG00000000126	22.6902	62.5778	-1.4636	2.2128e-05	Ly-6 antigen / uPA receptor -like
	ENSFCAG00000000138	42.7178	15.6343	1.4501	0.00017868	Cyclin A/B/D/E/F
	ENSFCAG00000000145	221.519	83.5596	1.4066	6.8514e-17	Tetratricopeptide TPR2
	ENSFCAG00000000222	738.416	236.024	1.6455	5.6705e-65	Proteinase inhibitor, propeptide
	ENSFCAG00000000270	99.8486	34.7383	1.5232	2.9898e-09	Prefoldin
	ENSFCAG00000000320	277.955	122.094	1.1869	1.528e-16	2-5-oligoadenylate synthetase, N-terminal
	ENSFCAG00000000370	55.51	19.1448	1.5358	8.6424e-06	Epidermal growth factor-like domain
	ENSFCAG00000000401	33.3986	76.3752	-1.1933	7.1902e-05	Nucleotide-diphospho-sugar transferases
	ENSFCAG00000000419	752.887	2201.45	-1.5479	2.0809e-152	Phosphoenolpyruvate carboxykinase, N-terminal
	ENSFCAG00000000420	61.6456	17.6753	1.8023	1.7234e-07	Double-stranded RNA-specific adenosine deaminase (DRADA)
	ENSFCAG00000000446	56.3204	117.971	-1.0667	7.3561e-06	WH2 domain
	ENSFCAG00000000537	117.098	35.5138	1.7213	2.8078e-12	Hypoxia induced protein, domain
	ENSFCAG00000000704	63.0927	19.6347	1.6841	4.3348e-07	Nucleic acid-binding, OB-fold
	ENSFCAG00000000708	191.941	47.4334	2.0167	3.6284e-23	Radical SAM
	ENSFCAG00000000810	431.52	166.262	1.376	1.8482e-30	Serpin domain
	ENSFCAG00000000814	1524.01	509.93	1.5795	5.4024e-125	Ribosomal protein S5 domain 2-type fold
	ENSFCAG00000000840	34.7878	4.65354	2.9022	2.363e-07	Chemokine interleukin-8-like domain
	ENSFCAG00000000889	2.60475	28.0845	-3.4306	1.2931e-06	Septin
	ENSFCAG00000000900	38.8975	83.3555	-1.0996	0.00010945	Glycoside hydrolase, superfamily
	ENSFCAG00000000943	20.317	73.1503	-1.8482	4.7224e-08	Sulphate transporter
	ENSFCAG00000000954	84.9147	277.62	-1.709	8.7602e-24	Immunoglobulin E-set
	ENSFCAG00000000990	37.9714	11.0624	1.7793	4.7506e-05	S-adenosyl-L-methionine-dependent methyltransferase-like
	ENSFCAG00000001014	150.844	47.5967	1.6641	9.0946e-15	P-loop containing nucleoside triphosphate hydrolase
	ENSFCAG00000001122	46.1908	15.1444	1.6088	2.776e-05	Apolipoprotein L
	ENSFCAG00000001132	3991.51	1992.12	1.0026	6.7283e-167	Heat shock protein 70kD, C-terminal domain
	ENSFCAG00000001239	127.227	61.1491	1.057	3.1628e-07	SRP40, C-terminal
	ENSFCAG00000001331	380.351	1034.76	-1.4439	2.359e-65	Sodium/solute symporter, subgroup
	ENSFCAG00000001354	5.20949	31.3093	-2.5874	9.0674e-06	Major facilitator superfamily domain, general substrate transporter
	ENSFCAG00000001357	41.155	96.0915	-1.2233	5.4527e-06	Prefoldin
	ENSFCAG00000001364	52.2686	142.137	-1.4433	2.5524e-10	Biotinidase, eukaryotic
	ENSFCAG00000001417	471.054	4686.6	-3.3146	0	Fructose-bisphosphate aldolase, class-I
	ENSFCAG00000001451	39.9394	357.465	-3.1619	2.789e-62	Glycoside hydrolase, superfamily
	ENSFCAG00000001515	760.933	239.045	1.6705	3.0086e-68	Lipoprotein lipase, LIPH
	ENSFCAG00000001516	171.797	517.563	-1.591	1.0156e-38	Lipoprotein lipase, LIPH
	ENSFCAG00000001574	45.091	155.975	-1.7904	6.3886e-15	Alkaline-phosphatase-like, core domain
	ENSFCAG00000001750	4.10971	25.7577	-2.6479	4.5274e-05	Acyl transferase/acyl hydrolase/lysophospholipase
	ENSFCAG00000001802	30.9675	0	5.1078	6.2454e-09	PMP-22/EMP/MP20/Claudin superfamily
	ENSFCAG00000001817	28.4786	79.3959	-1.4792	1.4478e-06
	ENSFCAG00000001885	46.3066	18.2876	1.3404	0.00022755	Ubiquitin-conjugating enzyme/RWD-like
	ENSFCAG00000001893	60.488	295.051	-2.2862	1.1297e-36	Alpha/Beta hydrolase fold
	ENSFCAG00000001898	59.6197	24.5331	1.2811	5.2047e-05	TPX2, C-terminal domain
	ENSFCAG00000001934	1047.69	424.043	1.3049	2.6914e-66	Prefoldin
	ENSFCAG00000001936	120.166	49.0662	1.2922	7.409e-09	Armadillo-type fold
	ENSFCAG00000001995	23.2112	60.9042	-1.3917	5.7804e-05	Plexin
	ENSFCAG00000001999	77.4478	252.067	-1.7025	1.2506e-21	Inositol monophosphatase
	ENSFCAG00000002016	97.0123	362.323	-1.901	2.6235e-35	Cytochrome P450, B-class
	ENSFCAG00000002031	127.169	51.7604	1.2968	2.475e-09	Sterile alpha motif/pointed domain
	ENSFCAG00000002078	65.2344	853.72	-3.7101	6.592e-167	Peptidase M2, peptidyl-dipeptidase A
	ENSFCAG00000002083	64.945	27.4314	1.2434	3.6153e-05	Methionyl-tRNA synthetase, Zn-domain
	ENSFCAG00000002135	32.0673	76.8242	-1.2605	3.0814e-05
	ENSFCAG00000002263	26.8578	89.9684	-1.7441	6.2718e-09	Sugar transport protein
	ENSFCAG00000002272	115.477	53.9647	1.0975	5.3318e-07	DNA polymerase V
	ENSFCAG00000002327	68.9389	33.7586	1.0301	0.00022435	P-loop containing nucleoside triphosphate hydrolase
	ENSFCAG00000002335	129.89	381.059	-1.5527	5.8982e-28	Amino acid/polyamine transporter I
	ENSFCAG00000002351	127.806	60.1286	1.0878	1.612e-07	TGS-like
	ENSFCAG00000002439	16.7861	92.336	-2.4596	1.3647e-13	Sodium/solute symporter, subgroup
	ENSFCAG00000002520	69.2283	31.7584	1.1242	7.6906e-05	Zinc finger, FYVE/PHD-type
	ENSFCAG00000002530	0	33.5136	-6.8555	4.0105e-09	Immunoglobulin I-set
	ENSFCAG00000002659	161.668	75.2322	1.1036	2.5565e-09	Perilipin
	ENSFCAG00000002672	40.1131	110.419	-1.4608	1.8333e-08	ATP:guanido phosphotransferase, N-terminal
	ENSFCAG00000002680	152.059	48.1682	1.6585	8.1955e-15	Serpin domain
	ENSFCAG00000002738	93.8866	42.5758	1.1409	3.2216e-06	Mitochondrial carrier domain
	ENSFCAG00000002762	167.051	61.0675	1.4518	1.1985e-13	Cytochrome P450, E-class, group II
	ENSFCAG00000002766	2.0838	24.6148	-3.5622	4.1761e-06	Cytochrome P450, E-class, group II
	ENSFCAG00000002832	74.3221	149.158	-1.005	1.7118e-06
	ENSFCAG00000002838	237.669	14.3688	4.0479	2.6095e-53	Osteopontin
	ENSFCAG00000002846	222.619	93.3565	1.2538	1.409e-14	GroEL-like apical domain
	ENSFCAG00000002893	66.8551	32.2482	1.0518	0.0002219	Trypsin-like cysteine/serine peptidase domain
	ENSFCAG00000002930	141.872	40.8613	1.7958	2.5572e-15	P-loop containing nucleoside triphosphate hydrolase
	ENSFCAG00000002952	118.255	45.6373	1.3736	2.0112e-09	SRCR-like domain
	ENSFCAG00000003068	423.416	1024.88	-1.2753	2.4602e-53	Cadherin-like
	ENSFCAG00000003114	19.7382	2.40841	3.0348	7.0305e-05	CD20-like
	ENSFCAG00000003145	92.2659	22.5329	2.0338	4.8642e-12	Riboflavin synthase-like beta-barrel
	ENSFCAG00000003146	106.737	40.8613	1.3852	9.9146e-09	Lamin Tail Domain
	ENSFCAG00000003162	22.5745	4.00041	2.4965	0.00011645	Chemokine interleukin-8-like domain
	ENSFCAG00000003194	51.9213	104.95	-1.0153	5.1268e-05	Phospholipid/glycerol acyltransferase
	ENSFCAG00000003268	1430.87	300.439	2.2518	3.1436e-184	Trypsin-like cysteine/serine peptidase domain
	ENSFCAG00000003305	56.1467	139.81	-1.3162	5.7065e-09	Tetraspanin, EC2 domain
	ENSFCAG00000003426	3.18358	27.1865	-3.0942	5.4742e-06	Phenazine biosynthesis PhzF protein
	ENSFCAG00000003454	37.2768	88.1723	-1.242	1.0312e-05	Amidase signature domain
	ENSFCAG00000003482	103.322	40.5348	1.3499	3.1119e-08	SARAH domain
	ENSFCAG00000003504	33.1671	3.3881	3.2912	9.3825e-08	Immunoglobulin-like domain
	ENSFCAG00000003636	762.843	104.623	2.8662	6.5745e-128	Indoleamine 2,3-dioxygenase
	ENSFCAG00000003637	107.373	223.615	-1.0584	8.7574e-10	Cyclin, N-terminal
	ENSFCAG00000003694	208.264	67.2314	1.6312	2.5956e-19	Protease-associated domain, PA
	ENSFCAG00000003838	13.4868	447.842	-5.0534	1.597e-103	Transferrin
	ENSFCAG00000003902	348.515	125.196	1.477	2.0946e-27	Transketolase, C-terminal/Pyruvate-ferredoxin oxidoreductase, domain II
	ENSFCAG00000003942	234.08	43.6371	2.4234	2.8439e-34	Ferritin-like superfamily
	ENSFCAG00000003976	210.811	428.942	-1.0248	1.5095e-16	Isocitrate dehydrogenase NADP-dependent
	ENSFCAG00000003984	267.421	590.101	-1.1419	2.0979e-26	Protein of unknown function DUF2181
	ENSFCAG00000003989	93.8287	41.8818	1.1637	2.3021e-06	FAD-binding, type 2
	ENSFCAG00000004096	138.399	284.805	-1.0411	9.075e-12	Cobalamin (vitamin B12)-binding transporter, eukaryotic
	ENSFCAG00000004171	92.9026	36.4935	1.3481	1.5771e-07	Ran binding domain
	ENSFCAG00000004193	47.4064	99.8061	-1.074	3.3522e-05	Pecanex
	ENSFCAG00000004380	245.309	107.48	1.1905	7.706e-15	Zona pellucida domain
	ENSFCAG00000004411	844.227	200.878	2.0713	3.2526e-99	Trypsin-like cysteine/serine peptidase domain
	ENSFCAG00000004445	14.2972	43.6779	-1.6112	0.00013544	Calmodulin-regulated spectrin-associated protein, CH domain
	ENSFCAG00000004460	443.501	1070.4	-1.2711	2.4581e-55	Alpha/Beta hydrolase fold
	ENSFCAG00000004465	42.9494	10.4092	2.0448	2.246e-06	Thyroglobulin type-1
	ENSFCAG00000004589	888.681	155.526	2.5145	3.4076e-130	Colipase
	ENSFCAG00000004609	0	16.6956	-5.3648	2.6873e-05	Immunoglobulin I-set
	ENSFCAG00000004615	155.764	649.046	-2.059	8.5333e-69	Peptidase M13, N-terminal domain
	ENSFCAG00000004749	61.9351	137.075	-1.1461	2.7442e-07	Myc-type, basic helix-loop-helix (bHLH) domain
	ENSFCAG00000004793	81.6732	40.249	1.0209	6.6445e-05	Eukaryotic porin/Tom40
	ENSFCAG00000004851	0	39.4326	-9.412	1.7174e-08	Serum albumin-like
	ENSFCAG00000004989	70.4439	26.2884	1.422	2.0804e-06	Polyketide synthase, KR
	ENSFCAG00000005033	0	29.0642	-5.065	3.681e-08	Mitochondrial carrier domain
	ENSFCAG00000005111	32.704	313.706	-3.2619	2.0181e-56	Queuosine biosynthesis protein QueC
	ENSFCAG00000005165	119.934	471.844	-1.9761	7.263e-48	Lipase, GDSL
	ENSFCAG00000005236	114.956	49.801	1.2068	7.6632e-08	Thioredoxin-like fold
	ENSFCAG00000005428	1163.28	368.936	1.6568	3.1861e-102	Thioredoxin-like fold
	ENSFCAG00000005452	56.7835	24.5331	1.2107	0.00015269	Ribosomal protein S27, mitochondrial
	ENSFCAG00000005585	276.45	120.053	1.2033	8.9823e-17	Proteasome activator pa28
	ENSFCAG00000005632	43.2388	112.665	-1.3816	5.3844e-08	YhhN-like
	ENSFCAG00000005736	83.2361	26.2476	1.665	8.4132e-09	Sodium:dicarboxylate symporter
	ENSFCAG00000005795	79.2421	27.2273	1.5412	9.9119e-08	Serpin domain
	ENSFCAG00000005933	72.7013	34.1668	1.0894	7.6283e-05	Tetratricopeptide TPR1
	ENSFCAG00000005937	229.391	97.2753	1.2377	1.0167e-14	Tetratricopeptide TPR2
	ENSFCAG00000005980	140.656	12.042	3.546	1.0457e-29	Hexokinase, N-terminal
	ENSFCAG00000006111	35.8876	1.63282	4.458	9.4275e-10	FGF binding 1
	ENSFCAG00000006115	110.673	46.8211	1.2411	7.2457e-08	Short-chain dehydrogenase/reductase SDR
	ENSFCAG00000006143	35.6561	79.6408	-1.1594	7.6115e-05	Gastrin/cholecystokinin peptide hormone
	ENSFCAG00000006150	74.9588	34.4933	1.1198	4.0983e-05	Armadillo-type fold
	ENSFCAG00000006163	84.4516	34.33	1.2987	1.1482e-06	Regulator of chromosome condensation 1/beta-lactamase-inhibitor protein II
	ENSFCAG00000006182	87.2879	367.589	-2.0742	4.1376e-40	Guanylin
	ENSFCAG00000006217	56.2625	23.88	1.2364	0.00012888	P-loop containing nucleoside triphosphate hydrolase
	ENSFCAG00000006248	120.108	24.2882	2.306	1.8822e-17	Basic-leucine zipper domain
	ENSFCAG00000006412	68.0707	10.9399	2.6374	5.5379e-12	Bile acid transporter
	ENSFCAG00000006445	0	14.9403	-4.8419	8.847e-05	EF-hand domain
	ENSFCAG00000006510	4.05183	78.5387	-4.2768	2.27e-18	NADP-dependent oxidoreductase domain
	ENSFCAG00000006520	245.02	936.382	-1.9342	1.5195e-90	S100/CaBP-9k-type, calcium binding, subdomain
	ENSFCAG00000006656	42.7757	14.0831	1.6028	5.7503e-05	Diphosphomevalonate/phosphomevalonate decarboxylase
	ENSFCAG00000006731	54.0051	8.49067	2.6691	6.5654e-10	Aspartic peptidase domain
	ENSFCAG00000006911	45.091	91.2338	-1.0167	0.00015649	Variant SH3 domain
	ENSFCAG00000006928	51.2267	227.574	-2.1514	1.2012e-26	Galactose-binding domain-like
	ENSFCAG00000006929	29.0574	113.685	-1.9681	1.1263e-12	L-Aspartase-like
	ENSFCAG00000006946	80.0525	37.3916	1.0982	2.9579e-05	Aminoacyl-tRNA synthetase, class 1a, anticodon-binding
	ENSFCAG00000006973	22.1114	65.8843	-1.5751	4.0773e-06	Major facilitator superfamily domain, general substrate transporter
	ENSFCAG00000007011	86.6512	39.8	1.1225	9.9524e-06	Glycoside hydrolase, superfamily
	ENSFCAG00000007021	36.8716	12.042	1.6144	0.00017439	P-loop containing nucleoside triphosphate hydrolase
	ENSFCAG00000007025	117.214	52.1278	1.169	1.1632e-07	HAD-like domain
	ENSFCAG00000007180	173.708	1.3879	6.9676	6.752e-42	Alpha/Beta hydrolase fold
	ENSFCAG00000007213	14.0077	46.4946	-1.7308	3.2818e-05	Serpin domain
	ENSFCAG00000007231	24.0215	60.047	-1.3218	0.00012785	Tetratricopeptide TPR2
	ENSFCAG00000007304	122.076	54.7811	1.156	8.2035e-08	EF-hand domain
	ENSFCAG00000007357	100.659	39.3101	1.3565	4.1907e-08	TNFR/NGFR cysteine-rich region
	ENSFCAG00000007367	2.25745	53.0667	-4.555	2.8858e-13	NAD-dependent epimerase/dehydratase, N-terminal domain
	ENSFCAG00000007423	236.569	77.2324	1.615	1.9007e-21	UBA-like
	ENSFCAG00000007516	184.879	21.7573	3.087	1.4721e-34	Fringe-like
	ENSFCAG00000007517	88.3877	42.4125	1.0594	1.9608e-05	Protein kinase-like domain
	ENSFCAG00000007542	36.0613	9.3479	1.9477	2.6253e-05	Cobalamin (vitamin B12)-binding transporter, eukaryotic
	ENSFCAG00000007547	226.092	49.801	2.1827	1.4258e-29	Heat shock protein 70kD, C-terminal domain
	ENSFCAG00000007548	104.884	46.9844	1.1585	6.3969e-07	Cobalamin (vitamin B12)-binding transporter, eukaryotic
	ENSFCAG00000007561	55.6258	7.63343	2.8653	8.2894e-11	Riboflavin synthase-like beta-barrel
	ENSFCAG00000007596	318.531	1.30626	7.9299	6.6022e-70	BRICHOS domain
	ENSFCAG00000007628	19.333	52.6993	-1.4467	0.00011445	Saposin-like
	ENSFCAG00000007648	93.8866	31.2685	1.5862	3.2757e-09	Organic solute transporter subunit alpha/Transmembrane protein 184
	ENSFCAG00000007784	50.3584	164.017	-1.7035	1.26e-14	P-loop containing nucleoside triphosphate hydrolase
	ENSFCAG00000007823	182.679	508.338	-1.4765	4.173e-34	Aspartic peptidase domain
	ENSFCAG00000007889	131.221	501.562	-1.9344	2.3739e-49	Peptidase C13, legumain
	ENSFCAG00000007927	146.676	421.186	-1.5218	7.7071e-30	Glycoside hydrolase, superfamily
	ENSFCAG00000008068	811.523	382.774	1.0841	1.2889e-39	P-loop containing nucleoside triphosphate hydrolase
	ENSFCAG00000008082	81.3259	32.9421	1.3038	1.69e-06	Fibronectin, type III
	ENSFCAG00000008093	130.7	61.5165	1.0872	1.1838e-07	Phosphate transporter
	ENSFCAG00000008149	24.0794	5.26585	2.1931	0.00021933	L-selectin
	ENSFCAG00000008190	187.079	78.6611	1.2499	1.9435e-12	Tissue inhibitor of metalloproteinases-like, OB-fold
	ENSFCAG00000008240	65.5817	161.527	-1.3004	5.6498e-10	Major facilitator superfamily domain, general substrate transporter
	ENSFCAG00000008245	31.72	81.641	-1.3639	4.6181e-06	Galactose mutarotase-like domain
	ENSFCAG00000008256	37.9135	118.951	-1.6496	1.4495e-10	Alpha/Beta hydrolase fold
	ENSFCAG00000008260	34.1511	7.67426	2.1538	1.3377e-05	Trypsin-like cysteine/serine peptidase domain
	ENSFCAG00000008360	53.1947	107.929	-1.0207	3.6882e-05
	ENSFCAG00000008365	46.8854	9.63364	2.283	1.2893e-07	Chemokine interleukin-8-like domain
	ENSFCAG00000008610	30.9096	6.04143	2.3551	1.2725e-05	Tetrahydrofolate dehydrogenase/cyclohydrolase, catalytic domain
	ENSFCAG00000008635	70.9648	247.862	-1.8044	4.9348e-23	PLC-like phosphodiesterase, TIM beta/alpha-barrel domain
	ENSFCAG00000008686	54.1787	12.6952	2.0934	7.0471e-08	Alpha carbonic anhydrase
	ENSFCAG00000008729	202.591	77.314	1.3898	2.4516e-15	HSP40/DnaJ peptide-binding
	ENSFCAG00000008848	61.3562	130.422	-1.0879	1.6288e-06	RNA recognition motif domain
	ENSFCAG00000008974	3772.83	8195.45	-1.1192	0	Peptidase M1, membrane alanine aminopeptidase, N-terminal
	ENSFCAG00000009001	24.7161	4.81682	2.3593	9.3438e-05	SH2 domain
	ENSFCAG00000009036	75.0746	35.3097	1.0883	5.9032e-05	Armadillo-type fold
	ENSFCAG00000009068	100.022	40.8613	1.2915	1.3462e-07	Rad9/Ddc1
	ENSFCAG00000009159	425.615	197.694	1.1063	3.4744e-22	Cyclophilin-like domain
	ENSFCAG00000009217	329.356	691.908	-1.0709	1.1961e-27	Kringle-like fold
	ENSFCAG00000009298	758.676	2047.56	-1.4323	5.9823e-126	Meprin alpha/beta subunit
	ENSFCAG00000009310	87.8089	41.9635	1.0652	1.925e-05	Dipeptidyl-peptidase 3
	ENSFCAG00000009315	112.178	422.696	-1.9138	2.835e-41	Inositol monophosphatase
	ENSFCAG00000009321	806.198	157.322	2.3574	3.1132e-110	Proteinase inhibitor, propeptide
	ENSFCAG00000009411	84.8568	205.858	-1.2785	5.1048e-12	von Willebrand factor, type D domain
	ENSFCAG00000009430	908.13	6906.91	-2.9271	0	Glycoside hydrolase, superfamily
	ENSFCAG00000009431	91.1082	35.5547	1.3575	1.7996e-07	Intercellular adhesion molecule, N-terminal
	ENSFCAG00000009503	356.619	32.4931	3.4562	2.835e-71	Chemokine interleukin-8-like domain
	ENSFCAG00000009538	46.0172	15.4302	1.5764	3.7108e-05	P-loop containing nucleoside triphosphate hydrolase
	ENSFCAG00000009641	298.62	67.3947	2.1476	8.2927e-38	2'-5'-oligoadenylate synthetase 1, domain 2/C-terminal
	ENSFCAG00000009642	200.218	95.7241	1.0646	1.116e-10	Ribosomal protein S5 domain 2-type fold
	ENSFCAG00000009644	43.0072	1.7961	4.5816	1.6282e-11	PTB/PI domain
	ENSFCAG00000009700	28.4786	98.0509	-1.7837	7.0809e-10	Glycosyl transferase, family 28, C-terminal
	ENSFCAG00000009722	48.6219	18.8999	1.3632	0.00013124	Nucleoside 2-deoxyribosyltransferase
	ENSFCAG00000009848	90.8767	183.733	-1.0156	8.319e-08	Epidermal growth factor-like domain
	ENSFCAG00000009860	729.445	311.052	1.2296	6.4652e-43	P-loop containing nucleoside triphosphate hydrolase
	ENSFCAG00000009886	81.2681	200.959	-1.3061	3.9101e-12	Ribokinase-like
	ENSFCAG00000010002	1024.36	169.568	2.5948	7.694e-155	S15/NS1, RNA-binding
	ENSFCAG00000010085	149.339	73.3953	1.0248	6.314e-08	26S proteasome regulatory complex, non-ATPase subcomplex, Rpn2/Psmd1 subunit
	ENSFCAG00000010146	57.8832	22.4105	1.369	2.8489e-05	Ubiquitin-related domain
	ENSFCAG00000010155	74.9009	197.775	-1.4008	3.2144e-13	FG-GAP repeat
	ENSFCAG00000010170	61.7614	26.3292	1.23	6.4411e-05	Insulin-like growth factor binding protein, N-terminal
	ENSFCAG00000010242	80.0525	28.7785	1.476	2.0494e-07	Uncharacterised protein family Cys-rich
	ENSFCAG00000010343	15.7442	45.1475	-1.5198	0.00020668	Ubiquitin-related domain
	ENSFCAG00000010548	106.158	268.803	-1.3403	2.4545e-16	Phospholipase B-like
	ENSFCAG00000010555	17.2492	0	4.2636	2.6886e-05	3-oxo-5-alpha-steroid 4-dehydrogenase
	ENSFCAG00000010589	85.0884	8.98051	3.2441	1.9107e-17	Sushi/SCR/CCP
	ENSFCAG00000010597	23.7321	73.3953	-1.6288	6.1018e-07	Alkaline-phosphatase-like, core domain
	ENSFCAG00000010629	160.51	330.442	-1.0417	1.9764e-13	Protein kinase-like domain
	ENSFCAG00000010861	139.036	283.866	-1.0298	1.541e-11	P60-like
	ENSFCAG00000010937	181.001	589.407	-1.7033	2.2432e-48	Alkaline-phosphatase-like, core domain
	ENSFCAG00000011013	91.0503	44.7801	1.0238	2.4358e-05	Dynein light chain, type 1/2
	ENSFCAG00000011080	84.4516	29.4316	1.5208	5.053e-08	DEP domain
	ENSFCAG00000011108	70.2124	29.8806	1.2325	1.9806e-05	Blc2 family
	ENSFCAG00000011141	101.643	25.2271	2.0105	6.013e-13	Homeodomain-like
	ENSFCAG00000011156	35.714	10.0418	1.8305	5.8399e-05	P-loop containing nucleoside triphosphate hydrolase
	ENSFCAG00000011216	42.1969	167.731	-1.9909	3.0376e-18	Major facilitator superfamily domain, general substrate transporter
	ENSFCAG00000011256	520.139	1234.74	-1.2472	1.1837e-61	Prefoldin
	ENSFCAG00000011270	25.4686	5.02092	2.3427	7.8113e-05	Zinc finger, B-box
	ENSFCAG00000011378	99.6749	39.8816	1.3215	8.6636e-08	P-loop containing nucleoside triphosphate hydrolase
	ENSFCAG00000011440	76.5795	26.9007	1.5093	2.4467e-07	P-loop containing nucleoside triphosphate hydrolase
	ENSFCAG00000011443	992.35	346.689	1.5172	1.1613e-77	P-loop containing nucleoside triphosphate hydrolase
	ENSFCAG00000011474	92.5553	29.2683	1.661	1.3293e-09	Allosteric substrate binding domain
	ENSFCAG00000011594	10.882	41.8002	-1.9416	1.9237e-05	cAMP-dependent protein kinase inhibitor
	ENSFCAG00000011596	93.7708	23.186	2.0159	4.2872e-12	Acid sphingomyelinase-like phosphodiesterase, predicted
	ENSFCAG00000011640	90.0663	185.815	-1.0448	3.279e-08	Phosphotransferase/anion transporter
	ENSFCAG00000011648	40.8077	99.5204	-1.2862	1.4164e-06	Transcription elongation factor, TFIIS-related
	ENSFCAG00000011673	21.0695	66.0884	-1.6492	1.7746e-06	Polyketide synthase, KR
	ENSFCAG00000011708	91.9186	41.4328	1.1496	3.5927e-06	Tetratricopeptide repeat-containing domain
	ENSFCAG00000011779	54.6997	22.7778	1.2639	0.00012442	Plexin
	ENSFCAG00000011816	1129.24	472.906	1.2557	1.7308e-67	Heat shock protein 70kD, C-terminal domain
	ENSFCAG00000011819	122.134	40.4123	1.5956	1.2314e-11	UDP-glucose 4-epimerase GalE
	ENSFCAG00000011849	123.176	28.5744	2.1079	3.3088e-16	P-loop containing nucleoside triphosphate hydrolase
	ENSFCAG00000011878	1398.11	346.525	2.0124	2.1625e-157	Trypsin-like cysteine/serine peptidase domain
	ENSFCAG00000011892	206.933	36.2078	2.5148	1.0805e-31	Uridine phosphorylase, eukaryotic
	ENSFCAG00000012040	24.311	4.28615	2.5039	6.1914e-05	Amino acid/polyamine transporter I
	ENSFCAG00000012098	1435.79	3099.26	-1.1101	2.8311e-125	Actin-related protein
	ENSFCAG00000012152	124.796	49.0662	1.3468	1.2567e-09	Immunoglobulin I-set
	ENSFCAG00000012176	108.705	21.4716	2.3399	3.4807e-16
	ENSFCAG00000012193	9.26132	40.249	-2.1197	8.6002e-06	FAD-binding, type 2
	ENSFCAG00000012198	110.383	305.582	-1.469	5.3207e-21	Proteinase inhibitor I29, cathepsin propeptide
	ENSFCAG00000012354	50.8794	17.2671	1.5591	1.6777e-05	Lipoprotein lipase, LIPH
	ENSFCAG00000012383	75.1903	34.5341	1.1225	3.8576e-05	Membrane attack complex component/perforin (MACPF) domain
	ENSFCAG00000012445	50.9372	1.42872	5.1559	8.7487e-14	Gastrin/cholecystokinin peptide hormone
	ENSFCAG00000012580	2.4311	122.135	-5.6507	4.7691e-30	Beta-2-glycoprotein-1 fifth domain
	ENSFCAG00000012651	18.4648	61.2308	-1.7295	1.9057e-06	Major facilitator superfamily domain, general substrate transporter
	ENSFCAG00000012703	811.928	24.9005	5.0271	7.8652e-194	P-type trefoil
	ENSFCAG00000012704	558.457	15.6343	5.1587	1.1082e-134	P-type trefoil
	ENSFCAG00000012724	52.9632	117.114	-1.1449	2.068e-06	P-loop containing nucleoside triphosphate hydrolase
	ENSFCAG00000012767	46.0172	8.65395	2.4107	6.7973e-08	Tissue factor/coagulation factor III
	ENSFCAG00000012817	66.913	29.1458	1.199	4.4904e-05	14-3-3 domain
	ENSFCAG00000012828	90.8767	216.104	-1.2497	3.9046e-12	Anoctamin
	ENSFCAG00000012853	540.861	144.015	1.909	3.8238e-58	Trypsin-like cysteine/serine peptidase domain
	ENSFCAG00000012882	117.966	314.236	-1.4135	2.2614e-20	AB-hydrolase YheT, putative
	ENSFCAG00000013007	68.9968	25.2679	1.4492	1.9315e-06	P-loop containing nucleoside triphosphate hydrolase
	ENSFCAG00000013037	108.415	218.104	-1.0084	6.4895e-09	Dimethylaniline monooxygenase, N-oxide-forming
	ENSFCAG00000013086	122.828	315.093	-1.3591	2.8121e-19	Amine oxidase
	ENSFCAG00000013101	21.7062	155.24	-2.8383	2.4868e-25	Trypsin Inhibitor-like, cysteine rich domain
	ENSFCAG00000013125	25.9896	190.958	-2.8773	3.3814e-31	PTB/PI domain
	ENSFCAG00000013139	22.285	127.809	-2.5198	1.0359e-18	Glucose-6-phosphatase
	ENSFCAG00000013144	34.1511	86.417	-1.3394	3.4003e-06	GroES (chaperonin 10)-like
	ENSFCAG00000013165	280.097	1110.77	-1.9876	4.5531e-111	P-loop containing nucleoside triphosphate hydrolase
	ENSFCAG00000013232	1690.02	3761.65	-1.1543	5.1958e-162	t-SNARE
	ENSFCAG00000013254	0	47.9641	-6.5839	1.4061e-12	Fibrinogen, alpha/beta/gamma chain, coiled coil domain
	ENSFCAG00000013258	8.16154	37.0242	-2.1816	1.3698e-05	Carboxypeptidase-like, regulatory domain
	ENSFCAG00000013318	271.646	118.298	1.1993	1.9657e-16	Interferon regulatory factor-1/2
	ENSFCAG00000013368	243.92	574.712	-1.2364	3.2625e-29	PDZ domain
	ENSFCAG00000013466	19.4488	92.0502	-2.2427	2.9581e-12	P-loop containing nucleoside triphosphate hydrolase
	ENSFCAG00000013467	30.0414	71.8441	-1.2579	5.7385e-05	P-loop containing nucleoside triphosphate hydrolase
	ENSFCAG00000013540	32.3567	93.1524	-1.5255	9.0093e-08	Pleckstrin homology domain
	ENSFCAG00000013560	83.4676	679.417	-3.025	6.8109e-112	CUB domain
	ENSFCAG00000013673	92.8447	16.5731	2.486	6.3389e-15	Aspartic peptidase domain
	ENSFCAG00000013724	37.5083	87.0293	-1.2143	1.7071e-05	RNA recognition motif domain, eukaryote
	ENSFCAG00000013825	15.3969	159.608	-3.3738	2.1288e-30	Sodium/solute symporter, subgroup
	ENSFCAG00000013833	87.3458	39.0652	1.1609	5.3563e-06	von Willebrand factor, type A
	ENSFCAG00000013847	182.622	823.431	-2.1728	5.0521e-93	Pyridoxal phosphate-dependent transferase
	ENSFCAG00000013893	21.9956	60.2511	-1.4538	3.4623e-05	S-adenosyl-L-methionine-dependent methyltransferase-like
	ENSFCAG00000013991	79.1843	22.3696	1.8237	2.3701e-09	GPCR, family 3, C-terminal
	ENSFCAG00000014130	335.202	717.298	-1.0975	9.0391e-30	Alkaline-phosphatase-like, core domain
	ENSFCAG00000014141	162.42	52.985	1.6161	3.1783e-15	Mannose-binding lectin
	ENSFCAG00000014182	142.914	407.307	-1.511	1.3052e-28	Concanavalin A-like lectin/glucanases superfamily
	ENSFCAG00000014214	42.4284	12.4094	1.7736	1.7819e-05	Tyrosine-protein kinase, non-receptor SYK/ZAP-70
	ENSFCAG00000014234	1411.77	256.19	2.4622	4.8382e-201	Proteinase inhibitor, propeptide
	ENSFCAG00000014380	92.8447	294.316	-1.6645	3.2431e-24	P-loop containing nucleoside triphosphate hydrolase
	ENSFCAG00000014422	60.8932	175.651	-1.5284	1.9639e-13	Alpha/Beta hydrolase fold
	ENSFCAG00000014423	111.252	18.5325	2.5857	2.8271e-18	Clusterin
	ENSFCAG00000014446	19.1015	55.7608	-1.5456	2.9458e-05	Ubiquitin-related domain
	ENSFCAG00000014455	186.384	90.0909	1.0488	7.6316e-10	GroES (chaperonin 10)-like
	ENSFCAG00000014597	14.7602	60.9858	-2.0468	8.7374e-08	Gamma-butyrobetaine,2-oxoglutarate dioxygenase
	ENSFCAG00000014740	1194.07	2468.25	-1.0476	9.2651e-91	Collagen triple helix repeat
	ENSFCAG00000014781	169.251	350.811	-1.0515	2.245e-14	Glycoside hydrolase, superfamily
	ENSFCAG00000014840	103.148	49.9643	1.0457	4.9614e-06	Protein kinase-like domain
	ENSFCAG00000014846	489.403	2202.02	-2.1697	4.1128e-245	Major facilitator superfamily domain, general substrate transporter
	ENSFCAG00000014873	11.403	50.3317	-2.1421	5.433e-07	Gasdermin
	ENSFCAG00000014932	86.0145	320.686	-1.8985	2.1764e-31	Ion transport domain
	ENSFCAG00000014972	40.8656	12.042	1.7628	2.7431e-05	Protein kinase-like domain
	ENSFCAG00000015117	21.6483	69.6398	-1.6857	6.2091e-07	Xylose isomerase-like, TIM barrel domain
	ENSFCAG00000015263	220.998	106.868	1.0482	2.136e-11	Annexin repeat
	ENSFCAG00000015266	36.7559	80.2531	-1.1266	0.00010631	Guanine deaminase
	ENSFCAG00000015359	769.731	274.681	1.4866	5.5735e-59	Trypsin-like cysteine/serine peptidase domain
	ENSFCAG00000015360	1512.78	360.282	2.07	3.9745e-176	Trypsin-like cysteine/serine peptidase domain
	ENSFCAG00000015392	65.2923	140.708	-1.1077	4.2297e-07	Proteinase inhibitor, propeptide
	ENSFCAG00000015398	25.758	134.218	-2.3815	2.1442e-18	Glycoside hydrolase, superfamily
	ENSFCAG00000015497	90.1242	184.305	-1.0321	5.1869e-08	Rho GTPase activation protein
	ENSFCAG00000015500	73.2802	148.505	-1.019	1.3452e-06	Acid ceramidase-like
	ENSFCAG00000015705	235.701	84.376	1.4821	3.8827e-19	Pyridoxal phosphate-dependent transferase
	ENSFCAG00000015767	52.2686	761.915	-3.8656	1.4492e-153	Apolipoprotein A-II (ApoA-II)
	ENSFCAG00000015792	57.3044	11.3073	2.3414	3.1548e-09	Peptidase M10A, stromelysin-type
	ENSFCAG00000018403	94.8127	273.701	-1.5295	4.2408e-20	Chitobiase/beta-hexosaminidase domain 2-like
	ENSFCAG00000018455	414.502	861.068	-1.0547	3.6933e-33	Cadherin-like
	ENSFCAG00000018501	7.5827	32.0849	-2.0811	8.6793e-05	Pyridoxal phosphate-dependent transferase
	ENSFCAG00000018602	545.029	231.86	1.2331	1.2641e-32	Anaphylatoxin, complement system
	ENSFCAG00000018690	32.2988	142.015	-2.1365	4.3892e-17	Six-hairpin glycosidase-like
	ENSFCAG00000018779	230.838	79.8041	1.5323	1.3286e-19	Tetratricopeptide repeat-containing domain
	ENSFCAG00000018949	3652.78	1082.8	1.7542	0	Trypsin-like cysteine/serine peptidase domain
	ENSFCAG00000019057	2334.26	456.577	2.354	0	Lipoprotein lipase, LIPH
	ENSFCAG00000019331	243.167	110.419	1.139	7.2e-14	GroEL-like apical domain
	ENSFCAG00000021902	41.2707	101.072	-1.2922	1.0673e-06	Sialyltransferase
	ENSFCAG00000021919	59.5618	25.2271	1.2394	7.931e-05	P-loop containing nucleoside triphosphate hydrolase
	ENSFCAG00000021922	680.36	252.597	1.4295	1.3497e-49	Phospholipase A2 domain
	ENSFCAG00000021985	780.092	1796.96	-1.2038	6.3831e-84	Galactose mutarotase-like domain
	ENSFCAG00000022077	204.27	623.125	-1.609	4.9816e-47	Calponin homology domain
	ENSFCAG00000022165	219.551	106.052	1.0498	2.3536e-11	P-loop containing nucleoside triphosphate hydrolase
	ENSFCAG00000022167	72.1804	171.201	-1.246	7.1732e-10	Chitobiase/beta-hexosaminidase domain 2-like
	ENSFCAG00000022339	62.1087	1.83692	5.0794	1.98e-16
	ENSFCAG00000022536	42.7178	86.7844	-1.0226	0.00021065
	ENSFCAG00000022597	71.4858	31.5951	1.178	3.153e-05	S100/CaBP-9k-type, calcium binding, subdomain
	ENSFCAG00000022606	24.7161	4.85764	2.3471	9.7985e-05	P-loop containing nucleoside triphosphate hydrolase
	ENSFCAG00000022627	9.89803	39.1469	-1.9837	2.702e-05	Ribonuclease H-like domain
	ENSFCAG00000022732	29.1153	6.49046	2.1654	5.5071e-05	TNFR/NGFR cysteine-rich region
	ENSFCAG00000022774	577.038	1538.89	-1.4152	2.375e-93	Ribonuclease A-domain
	ENSFCAG00000022830	85.9566	9.63364	3.1575	3.0729e-17	Nucleophile aminohydrolases, N-terminal
	ENSFCAG00000022871	692.92	335.667	1.0457	2.5077e-32	EF-hand domain
	ENSFCAG00000022886	135.91	61.3532	1.1474	1.8387e-08	CD80-like, immunoglobulin C2-set
	ENSFCAG00000022898	11.1715	47.8008	-2.0972	1.4706e-06	C-type lectin fold
	ENSFCAG00000023087	155.822	352.526	-1.1778	3.269e-17
	ENSFCAG00000023196	40.171	9.552	2.0723	3.9825e-06	Protein of unknown function DUF2368
	ENSFCAG00000023226	39.8815	92.9483	-1.2207	8.0612e-06	Peptidase M20, dimerisation domain
	ENSFCAG00000023492	51.6318	105.766	-1.0345	3.5799e-05	TB2/DP1/HVA22-related protein
	ENSFCAG00000023543	70.2124	15.2669	2.2013	2.5347e-10	Quinonprotein alcohol dehydrogenase-like superfamily
	ENSFCAG00000023546	52.7895	22.6554	1.2204	0.00023993	Alpha/Beta hydrolase fold
	ENSFCAG00000023711	34.8457	76.9467	-1.1429	0.00012213	Retrovirus capsid, C-terminal
	ENSFCAG00000023774	80.1104	161.608	-1.0124	5.357e-07	Prolyl 4-hydroxylase, alpha subunit
	ENSFCAG00000023809	62.6875	975.039	-3.9592	4.2616e-199	Amidinotransferase
	ENSFCAG00000023943	47.6958	113.93	-1.2562	4.1731e-07	Tetraspanin, EC2 domain
	ENSFCAG00000023964	126.649	61.9655	1.0313	5.5577e-07	P-loop containing nucleoside triphosphate hydrolase
	ENSFCAG00000024048	47.6379	18.6958	1.3494	0.00017178	Methylthioadenosine phosphorylase (MTAP)
	ENSFCAG00000024091	25.4686	93.234	-1.8721	4.901e-10	Reverse transcriptase domain
	ENSFCAG00000024154	107.026	30.2888	1.8211	4.077e-12	Phosphoserine aminotransferase
	ENSFCAG00000024232	231.07	827.758	-1.8409	5.3332e-75	Alkaline-phosphatase-like, core domain
	ENSFCAG00000024267	93.0762	299.418	-1.6857	4.8191e-25	Phosphotransferase/anion transporter
	ENSFCAG00000024285	105.926	35.922	1.5601	5.1927e-10	Insulin-like growth factor binding protein, N-terminal
	ENSFCAG00000024301	2189.32	532.463	2.0397	1.7113e-249	Alpha/Beta hydrolase fold
	ENSFCAG00000024356	37.8556	11.8379	1.6771	9.4814e-05	Retroviral matrix, N-terminal
	ENSFCAG00000024379	200.102	471.599	-1.2368	2.8164e-24	Galactose mutarotase-like domain
	ENSFCAG00000024425	82.3678	32.6564	1.3347	9.5176e-07	P-loop containing nucleoside triphosphate hydrolase
	ENSFCAG00000024446	22.6323	67.1906	-1.5699	3.4678e-06	Sialidases
	ENSFCAG00000024576	322.583	19.7979	4.0262	1.7258e-71	Trypsin Inhibitor-like, cysteine rich domain
	ENSFCAG00000024627	36.8716	80.0082	-1.1176	0.0001213	Glycosyl transferase, family 28, C-terminal
	ENSFCAG00000024660	1554.16	422.411	1.8794	2.3185e-160	C-type lectin fold
	ENSFCAG00000024676	159.584	66.5782	1.2612	5.9865e-11	Calponin repeat
	ENSFCAG00000024693	30.5623	112.46	-1.8796	7.2342e-12	Polyketide synthase, KR
	ENSFCAG00000024759	74.2063	33.0646	1.1663	2.5671e-05	HRDC-like
	ENSFCAG00000024777	10.7084	37.2283	-1.7977	0.0001336	P-loop containing nucleoside triphosphate hydrolase
	ENSFCAG00000024961	338.443	97.1528	1.8006	1.8853e-34	Trypsin-like cysteine/serine peptidase domain
	ENSFCAG00000025055	162.883	1346.42	-3.0472	2.24e-221	Concanavalin A-like lectin/glucanases superfamily
	ENSFCAG00000025062	52.558	120.788	-1.2005	5.2281e-07
	ENSFCAG00000025080	93.1341	40.8205	1.19	1.6908e-06	N-terminal acetyltransferase A, auxiliary subunit
	ENSFCAG00000025144	79.0106	17.4304	2.1804	2.5332e-11	CD80-like, immunoglobulin C2-set
	ENSFCAG00000025148	32.7619	123.972	-1.9199	2.8169e-13	Amino acid permease/ SLC12A domain
	ENSFCAG00000025186	42.7757	97.9692	-1.1955	6.6908e-06	L6 membrane
	ENSFCAG00000025206	16.7861	47.2701	-1.4937	0.00017958
	ENSFCAG00000025259	20.4328	0	5.3824	2.1421e-06	Glycosyl transferase, family 10
	ENSFCAG00000025260	373.463	178.426	1.0656	1.1805e-18	CD80-like, immunoglobulin C2-set
	ENSFCAG00000025400	5.67256	33.3504	-2.5556	5.4098e-06	Ion transport domain
	ENSFCAG00000025432	104.711	286.805	-1.4537	1.6521e-19
	ENSFCAG00000025433	63.8452	20.002	1.6744	4.1069e-07	Poly(ADP-ribose) polymerase, catalytic domain
	ENSFCAG00000025721	31.6042	77.1508	-1.2876	2.1376e-05	Kelch-like protein, gigaxonin type
	ENSFCAG00000025794	65.5817	151.934	-1.2121	1.4022e-08	S-adenosyl-L-methionine-dependent methyltransferase-like
	ENSFCAG00000025949	698.13	295.663	1.2395	1.2754e-41	GroEL-like apical domain
	ENSFCAG00000025964	28.8259	6.81702	2.0801	8.9961e-05	Retroviral matrix, N-terminal
	ENSFCAG00000026022	455.541	1179.67	-1.3727	1.1664e-68	Cytochrome P450, B-class
	ENSFCAG00000026064	16.2073	113.399	-2.8067	9.9486e-19	Uncharacterised protein family UPF0573/UPF0605
	ENSFCAG00000026276	196.629	97.0712	1.0184	6.5249e-10	Nucleophile aminohydrolases, N-terminal
	ENSFCAG00000026278	457.683	1736.83	-1.924	3.9638e-165	Alkaline-phosphatase-like, core domain
	ENSFCAG00000026308	98.5751	31.7175	1.6359	5.8891e-10	UAA transporter
	ENSFCAG00000026353	46.6539	101.153	-1.1165	1.5759e-05	Pleiotrophin/Midkine disulphide-rich domain
	ENSFCAG00000026456	323.857	63.231	2.3567	2.324e-45	Ribonuclease H-like domain
	ENSFCAG00000026592	255.034	94.8669	1.4267	1.4163e-19	Calycin-like
	ENSFCAG00000026637	51.8055	107.684	-1.0556	2.1908e-05	Acyl-CoA N-acyltransferase
	ENSFCAG00000026755	67.6655	32.5748	1.0547	0.00019708	P-loop containing nucleoside triphosphate hydrolase
	ENSFCAG00000026772	65.3502	29.9214	1.127	0.00011874	Phenylalanyl-tRNA synthetase, B3/B4
	ENSFCAG00000026777	113.104	38.9836	1.5367	2.114e-10
	ENSFCAG00000027011	762.322	330.728	1.2048	1.7699e-43	Tubulin/FtsZ, C-terminal
	ENSFCAG00000027022	206.875	91.887	1.1708	1.8093e-12	Glycoside hydrolase, superfamily
	ENSFCAG00000027043	115.593	344.852	-1.5769	5.0302e-26	Aquaporin-like
	ENSFCAG00000027068	106.795	29.554	1.8534	2.4348e-12	Aspartic peptidase domain
	ENSFCAG00000027069	77.7951	165.037	-1.085	7.3883e-08	GATA-type transcription activator, N-terminal
	ENSFCAG00000027112	87.9246	43.0656	1.0297	3.0984e-05	Molybdenum cofactor biosynthesis, MoeB
	ENSFCAG00000027206	110.615	225.737	-1.0291	1.8495e-09
	ENSFCAG00000027293	1.56285	17.0222	-3.4452	0.00015973	Cytochrome P450
	ENSFCAG00000027436	1473.42	148.587	3.3098	1.102e-278	Interferon alpha-inducible protein 6/27
	ENSFCAG00000027440	779.224	285.58	1.4481	1.4312e-57	C-type lectin fold
	ENSFCAG00000027460	82.4836	286.805	-1.7979	2.8631e-26	Pre-ATP-grasp domain
	ENSFCAG00000027549	147.371	318.277	-1.1108	2.4133e-14	Nuclear coactivator
	ENSFCAG00000027677	22.1693	3.06154	2.8562	4.2381e-05	SH2 domain
	ENSFCAG00000027756	20.7222	170.997	-3.0447	1.1463e-29	Glycosyl transferase, family 28, C-terminal
	ENSFCAG00000027784	240.91	78.3346	1.6208	6.5289e-22	SMAD/FHA domain
	ENSFCAG00000027804	67.897	12.5319	2.4377	4.226e-11	Nucleoside diphosphate kinase
	ENSFCAG00000027848	12.387	56.1282	-2.1799	8.7141e-08	Trypsin Inhibitor-like, cysteine rich domain
	ENSFCAG00000027930	20.0276	0	6.3535	2.9546e-06	Cytochrome P450, E-class, group I, CYP2A-like
	ENSFCAG00000028061	76.7532	172.018	-1.1643	5.3648e-09	Translation protein, beta-barrel domain
	ENSFCAG00000028079	84.1043	38.4121	1.1306	1.2043e-05	ABC transporter, transmembrane domain
	ENSFCAG00000028170	17.1334	0	4.5434	2.1903e-05	Immunoglobulin-like domain
	ENSFCAG00000028251	698.361	263.864	1.4042	1.2759e-49	Inorganic pyrophosphatase
	ENSFCAG00000028307	52.1528	188.55	-1.8541	1.5151e-18	Sulphate transporter
	ENSFCAG00000028343	41.2129	12.5727	1.7128	3.6072e-05	Zinc finger, C2H2, LYAR-type
	ENSFCAG00000028386	6.71446	28.9417	-2.1078	0.00017041	TMEM9
	ENSFCAG00000028394	632.895	174.957	1.855	2.5028e-65	CD59 antigen
	ENSFCAG00000028444	40.0552	341.015	-3.0898	3.0262e-58	Galactose-binding domain-like
	ENSFCAG00000028555	92.7868	42.0043	1.1434	3.544e-06	Calycin-like
	ENSFCAG00000028631	21.7641	61.8839	-1.5076	1.5791e-05
	ENSFCAG00000028687	139.093	68.8642	1.0142	2.231e-07	Armet protein
	ENSFCAG00000028738	125.664	266.435	-1.0842	8.2966e-12	PDZ domain
	ENSFCAG00000028834	15.3969	328.523	-4.4153	1.1245e-72	Concanavalin A-like lectin/glucanases superfamily
	ENSFCAG00000028942	281.544	108.746	1.3724	2.2945e-20	P-loop containing nucleoside triphosphate hydrolase
	ENSFCAG00000029097	58.6357	23.2269	1.336	3.4996e-05	P-loop containing nucleoside triphosphate hydrolase
	ENSFCAG00000029169	196.687	86.6619	1.1824	4.3943e-12	Adaptor protein complex, sigma subunit
	ENSFCAG00000029198	39.3027	87.1518	-1.1489	4.0088e-05	DHHA2 domain
	ENSFCAG00000029232	338.964	917.563	-1.4367	1.0356e-57
	ENSFCAG00000029528	380.698	930.952	-1.2901	1.6787e-49	Glycoside hydrolase, families 57/38, central domain
	ENSFCAG00000029536	71.9489	34.3709	1.0658	0.00010892
	ENSFCAG00000029545	224.182	56.3731	1.9916	2.1519e-26	CUB domain
	ENSFCAG00000029547	25.8159	64.7821	-1.3273	6.5416e-05	Phosphatidic acid phosphatase type 2/haloperoxidase
	ENSFCAG00000029564	138.167	42.4125	1.7039	4.7742e-14	Flavoprotein-like
	ENSFCAG00000029627	40.6919	12.8585	1.662	5.762e-05	P-loop containing nucleoside triphosphate hydrolase
	ENSFCAG00000029636	83.0624	21.8798	1.9246	2.4259e-10	Transcription factor, Skn-1-like, DNA-binding domain
	ENSFCAG00000029751	23.6164	60.2102	-1.3502	9.5177e-05	Pyridoxal phosphate-dependent transferase
	ENSFCAG00000029807	4690.74	10137.2	-1.1118	0	Vitellinogen, superhelical
	ENSFCAG00000029915	18.7542	50.1684	-1.4196	0.00020891	P-loop containing nucleoside triphosphate hydrolase
	ENSFCAG00000029965	252.487	565.201	-1.1626	4.2868e-26	Sodium-dependent phosphate transport protein
	ENSFCAG00000030203	212.026	503.358	-1.2473	3.82e-26
	ENSFCAG00000030232	164.446	73.232	1.1671	3.6351e-10	Peptidase C19, ubiquitin carboxyl-terminal hydrolase
	ENSFCAG00000030446	169.945	35.5138	2.2586	1.6753e-23	Immunoglobulin C1-set
	ENSFCAG00000030612	77.7951	18.0835	2.105	9.1385e-11	CD225/Dispanin family
	ENSFCAG00000030632	222.387	64.2515	1.7913	4.6838e-23	Nucleophile aminohydrolases, N-terminal
	ENSFCAG00000030725	14.8181	48.0866	-1.6983	3.1147e-05	DapA-like
	ENSFCAG00000030778	47.58	16.2057	1.5539	3.2903e-05	Armadillo-type fold
	ENSFCAG00000030865	112.699	52.9442	1.0899	8.3463e-07	JAB1/MPN/MOV34 metalloenzyme domain
	ENSFCAG00000030926	165.546	7.83754	4.4007	3.1029e-39	Kazal domain
	ENSFCAG00000031002	113.509	43.3106	1.39	3.1052e-09	Tetratricopeptide TPR1
	ENSFCAG00000031006	39.7658	85.519	-1.1047	8.3478e-05	Yippee/Mis18
	ENSFCAG00000031021	2700.48	776.814	1.7976	9.9539e-262	Olfactomedin-like
	ENSFCAG00000031066	78.7212	22.4513	1.81	3.1563e-09	Retroviral matrix, N-terminal
	ENSFCAG00000031116	126.533	271.62	-1.1021	2.607e-12	Neurotensin/neuromedin N
	ENSFCAG00000031175	116.056	51.1073	1.1832	1.0315e-07	Tetratricopeptide TPR1
	ENSFCAG00000031459	2.19956	20.5735	-3.2255	5.5209e-05
	ENSFCAG00000031465	77.2162	158.792	-1.0402	3.6119e-07	Collagen triple helix repeat
	ENSFCAG00000031770	470.591	205.695	1.194	3.8721e-27	Leucine-rich repeat
	ENSFCAG00000031821	224.066	94.4178	1.2468	1.4866e-14	SMAD/FHA domain
	ENSFCAG00000031876	88.4456	223.002	-1.3342	1.0168e-13	Zinc finger, C3HC4 RING-type
	ENSFCAG00000031891	98.4015	43.4738	1.1785	1.034e-06	Nucleic acid-binding, OB-fold
	ENSFCAG00000031916	109.457	48.3315	1.1793	2.5387e-07	HIN-200/IF120x
	ENSFCAG00000031999	225.86	1.67364	7.0763	1.39e-53	BRICHOS domain
	Novel00087	312.222	963.854	-1.6262	6.759e-73
	Novel00122	19.4488	0	4.6482	5.569e-06
	Novel00132	2.83628	22.0839	-2.9609	6.0988e-05
	Novel00155	156.227	22.4513	2.7988	5.2851e-27
	Novel00444	30.5623	114.216	-1.9019	3.3139e-12
	Novel00446	7.93	45.474	-2.5197	1.3841e-07
	Novel00601	0	15.9608	-4.0197	0.00010882
	Novel00622	96.0862	35.2689	1.4459	2.0382e-08
	Novel00673	3.24146	122.462	-5.2395	7.735e-30
	Novel00709	23.4427	1.7961	3.7062	2.6693e-06
	Novel00712	24.774	1.91856	3.6907	1.4409e-06
	Novel00773	120.166	48.5764	1.3067	5.5788e-09
	Novel00782	35.714	11.7971	1.5981	0.00024424
	Novel00792	3.00993	22.0839	-2.8752	7.8488e-05
	Novel00806	15.8021	59.1897	-1.9052	5.1929e-07
	Novel00837	3.18358	25.3904	-2.9956	1.5337e-05
	Novel00859	1.33131	16.0016	-3.5873	0.00019833
	Novel00901	16.9598	52.1686	-1.6211	2.7881e-05
	Novel00939	27.263	6.85785	1.9911	0.00021024
	Novel00962	21.2431	2.04103	3.3796	1.5708e-05
	Novel00972	30.1572	70.4154	-1.2234	9.9373e-05
	Novel01066	130.642	38.6162	1.7583	7.0994e-14
	Novel01360	121.728	396.081	-1.7021	4.8367e-33
	Novel01490	15.86	53.5565	-1.7557	6.6747e-06
	Novel01506	368.253	1058.43	-1.5232	1.8535e-72
	Novel01520	13.892	0	4.9513	0.00010568
	Novel01611	70.386	7.10277	3.3088	6.5008e-15
	Novel01645	0	16.9405	-4.7337	3.2206e-05
	Novel01681	447.958	2209.08	-2.302	5.6149e-265
	Novel01783	7.75635	43.7188	-2.4948	2.8258e-07
	Novel01786	13.3131	42.29	-1.6675	0.0001166
	Novel01798	58.4042	14.4913	2.0109	4.7997e-08
	Novel01942	21.9377	77.9672	-1.8295	2.172e-08
	Novel02088	3.00993	22.7778	-2.9198	5.2863e-05
	Novel02144	16.381	70.0888	-2.0972	5.5219e-09
	Novel02354	111.425	223.288	-1.0028	5.1162e-09
	Novel02387	99.5592	201.776	-1.0191	1.7594e-08
	Novel02542	30.9096	88.2131	-1.5129	2.3566e-07
	Novel02719	400.784	129.768	1.6269	1.55e-35

## Sheet: 72 h vs 0 h
Group comparison	Gene_id	Read count_72 h	Read count_0 h	Log2.Fold_change	pvalue	Description
72 h vs 0 h	ENSFCAG00000000007	126.744	62.8867	1.0111	0.00017934	Hydroxymethylglutaryl-CoA reductase, class I/II, NAD/NADP-binding domain
	ENSFCAG00000000126	10.751	57.2478	-2.4127	1.6156e-10	Ly-6 antigen / uPA receptor -like
	ENSFCAG00000000222	4485.03	215.921	4.3765	0	Proteinase inhibitor, propeptide
	ENSFCAG00000000270	81.5626	31.7794	1.3598	5.1171e-05	Prefoldin
	ENSFCAG00000000276	12.2934	56.3142	-2.1956	1.5576e-09	3-hydroxyanthranilate 3, 4-dioxygenase, metazoan
	ENSFCAG00000000401	23.4526	69.8699	-1.5749	2.8292e-08	Nucleotide-diphospho-sugar transferases
	ENSFCAG00000000420	59.8791	16.1698	1.8888	3.9441e-06	Double-stranded RNA-specific adenosine deaminase (DRADA)
	ENSFCAG00000000442	308.922	730.367	-1.2414	7.159e-54	Zinc finger, LIM-type
	ENSFCAG00000000446	49.1734	107.923	-1.1341	2.1304e-08	WH2 domain
	ENSFCAG00000000704	55.5696	17.9623	1.6293	8.3559e-05	Nucleic acid-binding, OB-fold
	ENSFCAG00000000708	124.703	43.3933	1.5229	2.7732e-08	Radical SAM
	ENSFCAG00000000810	322.939	152.101	1.0862	1.1017e-10	Serpin domain
	ENSFCAG00000000832	120.348	304.687	-1.3401	1.0565e-25	Calmodulin-regulated spectrin-associated protein, CH domain
	ENSFCAG00000000838	20.5041	61.2809	-1.5795	1.903e-07	Potassium channel, calcium-activated, BK, beta subunit
	ENSFCAG00000000858	55.4789	1.56843	5.1445	1.2992e-13	Whey acidic protein-type 4-disulphide core
	ENSFCAG00000000870	63.4174	126.968	-1.0015	2.1402e-08	P-type ATPase, cytoplasmic domain N
	ENSFCAG00000000889	0	25.6924	-5.5606	4.5029e-08	Septin
	ENSFCAG00000000900	36.9254	76.2557	-1.0462	7.957e-06	Glycoside hydrolase, superfamily
	ENSFCAG00000000943	12.0665	66.9198	-2.4714	2.6211e-12	Sulphate transporter
	ENSFCAG00000000954	56.2954	253.974	-2.1736	2.9346e-37	Immunoglobulin E-set
	ENSFCAG00000000977	55.5242	125.885	-1.1809	5.2765e-10	Immunoglobulin V-set domain
	ENSFCAG00000001036	76.3005	173.461	-1.1848	2.7476e-13	TB domain
	ENSFCAG00000001073	89.7733	179.623	-1.0006	2.7909e-11	Protein-tyrosine phosphatase-like
	ENSFCAG00000001243	31.3912	64.9032	-1.0479	3.7095e-05	Sec7 domain
	ENSFCAG00000001259	36.3357	8.99981	2.0134	0.00015822	Chemokine interleukin-8-like domain
	ENSFCAG00000001312	133.957	354.018	-1.4021	3.0487e-31	Calmodulin-regulated spectrin-associated protein, CH domain
	ENSFCAG00000001364	33.4779	130.031	-1.9576	7.1095e-18	Biotinidase, eukaryotic
	ENSFCAG00000001422	160.676	368.656	-1.1981	7.4267e-27	Aldehyde/histidinol dehydrogenase
	ENSFCAG00000001451	25.2672	327.018	-3.694	2.7338e-74	Glycoside hydrolase, superfamily
	ENSFCAG00000001462	19.2793	65.426	-1.7628	8.9433e-09	Concanavalin A-like lectin/glucanases superfamily
	ENSFCAG00000001515	5143.98	218.684	4.556	0	Lipoprotein lipase, LIPH
	ENSFCAG00000001574	62.238	142.69	-1.197	2.5492e-11	Alkaline-phosphatase-like, core domain
	ENSFCAG00000001690	10.1159	33.1238	-1.7112	5.8332e-05
	ENSFCAG00000001817	18.5988	72.6334	-1.9654	1.1049e-10
	ENSFCAG00000001893	53.4829	269.92	-2.3354	1.8635e-42	Alpha/Beta hydrolase fold
	ENSFCAG00000001934	865.434	387.926	1.1576	1.6786e-29	Prefoldin
	ENSFCAG00000001936	103.564	44.887	1.2061	4.8155e-05	Armadillo-type fold
	ENSFCAG00000001958	51.4416	135.707	-1.3995	6.5189e-13	Collagen triple helix repeat
	ENSFCAG00000001962	17.873	46.1567	-1.3688	3.5624e-05	Metal-dependent hydrolase, composite domain
	ENSFCAG00000002031	111.048	47.3517	1.2297	1.7866e-05	Sterile alpha motif/pointed domain
	ENSFCAG00000002078	221.099	781.005	-1.8206	3.595e-91	Peptidase M2, peptidyl-dipeptidase A
	ENSFCAG00000002263	15.5595	82.3054	-2.4032	1.9877e-14	Sugar transport protein
	ENSFCAG00000002335	172.742	348.603	-1.013	8.7747e-21	Amino acid/polyamine transporter I
	ENSFCAG00000002466	14.9698	38.3519	-1.3572	0.00017802
	ENSFCAG00000002530	0	30.6591	-6.4006	3.2451e-09	Immunoglobulin I-set
	ENSFCAG00000002672	24.9043	101.015	-2.0201	1.1012e-14	ATP:guanido phosphotransferase, N-terminal
	ENSFCAG00000002762	176.462	55.8661	1.6593	1.0727e-12	Cytochrome P450, E-class, group II
	ENSFCAG00000002766	3.53831	22.5182	-2.67	2.5263e-05	Cytochrome P450, E-class, group II
	ENSFCAG00000002838	98.7551	13.145	2.9093	1.5662e-15	Osteopontin
	ENSFCAG00000002893	98.2561	29.5015	1.7358	3.4133e-08	Trypsin-like cysteine/serine peptidase domain
	ENSFCAG00000002903	66.865	150.607	-1.1715	1.4003e-11	Regulator of G protein signalling superfamily
	ENSFCAG00000002904	91.9053	2.53937	5.1776	1.4085e-21	Serpin domain
	ENSFCAG00000002930	89.3196	37.381	1.2567	8.4901e-05	P-loop containing nucleoside triphosphate hydrolase
	ENSFCAG00000003024	39.9648	1.75515	4.5091	9.6411e-10	Thioredoxin-like fold
	ENSFCAG00000003268	13066.8	274.849	5.5711	0	Trypsin-like cysteine/serine peptidase domain
	ENSFCAG00000003305	58.0192	127.902	-1.1404	9.3649e-10	Tetraspanin, EC2 domain
	ENSFCAG00000003426	6.16936	24.8709	-2.0113	0.00013096	Phenazine biosynthesis PhzF protein
	ENSFCAG00000003636	194.29	95.7117	1.0214	2.7365e-06	Indoleamine 2,3-dioxygenase
	ENSFCAG00000003694	225.817	61.505	1.8764	4.9002e-19	Protease-associated domain, PA
	ENSFCAG00000003710	27.5807	56.725	-1.0403	0.00012412	Heavy metal-associated domain, copper ion-binding
	ENSFCAG00000003838	9.39013	409.697	-5.4473	9.9701e-106	Transferrin
	ENSFCAG00000003902	255.938	114.533	1.16	8.0034e-10	Transketolase, C-terminal/Pyruvate-ferredoxin oxidoreductase, domain II
	ENSFCAG00000003942	123.569	39.9203	1.6301	4.3876e-09	Ferritin-like superfamily
	ENSFCAG00000003969	52.3942	17.066	1.6183	0.00014612	Cystathionine beta-synthase
	ENSFCAG00000003984	232.213	539.839	-1.2171	2.6463e-39	Protein of unknown function DUF2181
	ENSFCAG00000004028	87.1422	25.7298	1.7599	1.4627e-07	Thioredoxin-like fold
	ENSFCAG00000004052	184.128	59.6004	1.6273	8.452e-13	CD80-like, immunoglobulin C2-set
	ENSFCAG00000004096	113.543	260.546	-1.1983	1.8754e-19	Cobalamin (vitamin B12)-binding transporter, eukaryotic
	ENSFCAG00000004278	49.99	15.7217	1.6689	0.0001398	Pyridoxal phosphate-dependent transferase
	ENSFCAG00000004380	981.926	98.3258	3.32	3.7116e-160	Zona pellucida domain
	ENSFCAG00000004411	7160.36	183.768	5.2841	0	Trypsin-like cysteine/serine peptidase domain
	ENSFCAG00000004453	58.6997	124.354	-1.083	5.4005e-09	Prefoldin
	ENSFCAG00000004495	33.4325	0	6.8062	8.386e-09	Polyketide synthase, KR
	ENSFCAG00000004523	25.9022	72.8201	-1.4913	4.256e-08	EGF-like domain, extracellular
	ENSFCAG00000004564	203.498	870.816	-2.0974	9.6416e-119	Collagen triple helix repeat
	ENSFCAG00000004589	7676.64	142.279	5.7537	0	Colipase
	ENSFCAG00000004609	0	15.2735	-4.6949	3.1267e-05	Immunoglobulin I-set
	ENSFCAG00000004635	158.816	369.59	-1.2186	1.7694e-27	Diacylglycerol acyltransferase
	ENSFCAG00000004772	38.0141	90.745	-1.2553	4.1315e-08	Cystine-knot cytokine
	ENSFCAG00000004788	73.1704	176.971	-1.2742	1.0414e-14	Apolipoprotein A1/A4/E
	ENSFCAG00000004851	0	36.0739	-7.0503	2.9592e-10	Serum albumin-like
	ENSFCAG00000004938	68.997	187.726	-1.444	6.4752e-18	EGF-like domain, extracellular
	ENSFCAG00000004989	80.9275	24.0493	1.7506	4.5561e-07	Polyketide synthase, KR
	ENSFCAG00000005111	40.7813	286.986	-2.815	1.4899e-53	Queuosine biosynthesis protein QueC
	ENSFCAG00000005129	20.9123	73.903	-1.8213	4.6916e-10	Cadherin-like
	ENSFCAG00000005165	110.413	431.655	-1.967	8.4613e-56	Lipase, GDSL
	ENSFCAG00000005236	145.071	45.5592	1.6709	8.3102e-11	Thioredoxin-like fold
	ENSFCAG00000005397	12.747	37.493	-1.5565	5.4032e-05	P-type ATPase, cytoplasmic domain N
	ENSFCAG00000005512	112.046	242.622	-1.1146	1.0045e-16	Ctr copper transporter
	ENSFCAG00000005632	35.746	103.068	-1.5277	3.6435e-11	YhhN-like
	ENSFCAG00000005736	73.2612	24.012	1.6093	7.8569e-06	Sodium:dicarboxylate symporter
	ENSFCAG00000005933	77.2531	31.2566	1.3054	0.00014944	Tetratricopeptide TPR1
	ENSFCAG00000005980	55.5242	11.0164	2.3335	2.0024e-07	Hexokinase, N-terminal
	ENSFCAG00000006015	162.672	594.137	-1.8688	6.7756e-72	Follistatin-like, N-terminal
	ENSFCAG00000006111	35.9275	1.49375	4.5881	5.7375e-09	FGF binding 1
	ENSFCAG00000006182	130.691	336.279	-1.3635	8.6937e-29	Guanylin
	ENSFCAG00000006250	158.407	444.314	-1.4879	1.2115e-41	Protease-associated domain, PA
	ENSFCAG00000006303	6.21472	27.2982	-2.135	3.4559e-05	Serpin domain
	ENSFCAG00000006308	62.0565	140.561	-1.1795	5.4615e-11	Concanavalin A-like lectin/glucanases superfamily
	ENSFCAG00000006412	57.7017	10.0081	2.5274	2.2507e-08	Bile acid transporter
	ENSFCAG00000006483	4353.89	1820.09	1.2583	1.2723e-166	Immunoglobulin V-set, subgroup
	ENSFCAG00000006510	22.9537	71.8491	-1.6462	7.3084e-09	NADP-dependent oxidoreductase domain
	ENSFCAG00000006520	374.834	856.625	-1.1924	8.789e-60	S100/CaBP-9k-type, calcium binding, subdomain
	ENSFCAG00000006660	16.0131	39.6589	-1.3084	0.00019631	Protein kinase-like domain
	ENSFCAG00000006664	4.8992	22.5929	-2.2053	0.0001263	Na+ channel, amiloride-sensitive
	ENSFCAG00000006719	17.2833	46.5675	-1.4299	1.9665e-05	Protein kinase-like domain
	ENSFCAG00000006821	9.48086	29.9496	-1.6594	0.00017533	Amino acid transporter, transmembrane
	ENSFCAG00000006865	74.985	177.905	-1.2464	2.0814e-14	Pleckstrin homology domain
	ENSFCAG00000006928	42.9587	208.191	-2.2769	2.5443e-32	Galactose-binding domain-like
	ENSFCAG00000006929	28.1704	104.002	-1.8844	4.8107e-14	L-Aspartase-like
	ENSFCAG00000007304	308.15	50.1151	2.6203	6.3705e-40	EF-hand domain
	ENSFCAG00000007334	28.2158	57.3225	-1.0226	0.00013635	Protein kinase-like domain
	ENSFCAG00000007367	2.35887	48.5467	-4.3632	2.2924e-13	NAD-dependent epimerase/dehydratase, N-terminal domain
	ENSFCAG00000007516	89.7733	19.9042	2.1732	3.2612e-10	Fringe-like
	ENSFCAG00000007538	22.7722	56.2022	-1.3034	9.7816e-06	t-SNARE
	ENSFCAG00000007542	101.749	8.55169	3.5727	2.6865e-19	Cobalamin (vitamin B12)-binding transporter, eukaryotic
	ENSFCAG00000007548	113.317	42.9825	1.3985	9.5427e-07	Cobalamin (vitamin B12)-binding transporter, eukaryotic
	ENSFCAG00000007628	13.4274	48.2106	-1.8442	4.0239e-07	Saposin-like
	ENSFCAG00000007648	79.612	28.6052	1.4767	1.5779e-05	Organic solute transporter subunit alpha/Transmembrane protein 184
	ENSFCAG00000007784	41.9154	150.047	-1.8399	4.3133e-19	P-loop containing nucleoside triphosphate hydrolase
	ENSFCAG00000007814	36.5172	81.6332	-1.1606	7.6093e-07	cGMP-dependent protein kinase
	ENSFCAG00000007823	162.173	465.04	-1.5198	1.2855e-44	Aspartic peptidase domain
	ENSFCAG00000007889	97.3035	458.841	-2.2374	6.7597e-68	Peptidase C13, legumain
	ENSFCAG00000007927	133.367	385.312	-1.5306	1.4119e-37	Glycoside hydrolase, superfamily
	ENSFCAG00000008050	44.7732	120.396	-1.4271	7.1227e-12	Alpha-D-phosphohexomutase, C-terminal
	ENSFCAG00000008093	149.516	56.2768	1.4097	1.419e-08	Phosphate transporter
	ENSFCAG00000008248	33.1603	78.4963	-1.2432	3.983e-07	Metal-dependent hydrolase, composite domain
	ENSFCAG00000008256	41.8246	108.819	-1.3795	1.7772e-10	Alpha/Beta hydrolase fold
	ENSFCAG00000008260	430.857	7.0206	5.9395	8.6412e-97	Trypsin-like cysteine/serine peptidase domain
	ENSFCAG00000008275	135	37.1943	1.8598	7.709e-12	Glutathione degradosome, DUG1
	ENSFCAG00000008391	77.2077	26.2526	1.5563	8.3645e-06	Transmembrane protein 6/97
	ENSFCAG00000008434	20.867	2.50202	3.0601	0.00016414	Nucleolar, Nop52
	ENSFCAG00000008530	48.3569	6.08701	2.9899	1.4737e-08	Amino acid transporter, transmembrane
	ENSFCAG00000008635	99.8438	226.751	-1.1834	7.0142e-17	PLC-like phosphodiesterase, TIM beta/alpha-barrel domain
	ENSFCAG00000008673	190.207	45.2231	2.0724	1.0036e-18	Metallothionein domain
	ENSFCAG00000008697	31.9355	79.5046	-1.3159	1.2123e-07	Fibrinogen, alpha/beta/gamma chain, C-terminal globular domain
	ENSFCAG00000008853	13.1553	101.724	-2.9509	7.8356e-21	Zinc finger, RING-type
	ENSFCAG00000009217	190.524	632.974	-1.7322	4.084e-70	Kringle-like fold
	ENSFCAG00000009321	5325.56	143.922	5.2096	0	Proteinase inhibitor, propeptide
	ENSFCAG00000009346	13.8811	41.9742	-1.5964	1.433e-05	Amine oxidase
	ENSFCAG00000009383	9.02723	29.9122	-1.7284	0.00012183	Concanavalin A-like lectin/glucanases superfamily
	ENSFCAG00000009404	17.3286	50.8994	-1.5545	2.5942e-06	Glucosamine-6-phosphate isomerase
	ENSFCAG00000009411	58.8357	188.324	-1.6785	2.6929e-21	von Willebrand factor, type D domain
	ENSFCAG00000009430	963.146	6318.62	-2.7138	0	Glycoside hydrolase, superfamily
	ENSFCAG00000009503	92.5404	29.7255	1.6384	3.3801e-07	Chemokine interleukin-8-like domain
	ENSFCAG00000009641	223.866	61.6543	1.8604	1.1927e-18	2'-5'-oligoadenylate synthetase 1, domain 2/C-terminal
	ENSFCAG00000009812	25.4486	1.64312	3.9531	2.8747e-06	Immunoglobulin E-set
	ENSFCAG00000009848	79.9295	168.084	-1.0724	1.5906e-11	Epidermal growth factor-like domain
	ENSFCAG00000009886	86.1896	183.843	-1.0929	9.5958e-13	Ribokinase-like
	ENSFCAG00000010002	434.305	155.125	1.4853	3.744e-24	S15/NS1, RNA-binding
	ENSFCAG00000010155	53.4829	180.93	-1.7583	1.3335e-21	FG-GAP repeat
	ENSFCAG00000010425	56.0686	14.9001	1.9119	6.5377e-06	Eukaryotic translation initiation factor 4E binding
	ENSFCAG00000010433	25.1764	0	5.5896	4.7812e-07	Aquaporin 11/12
	ENSFCAG00000010510	30.3024	64.6792	-1.0939	2.2847e-05	Nucleotide cyclase
	ENSFCAG00000010597	17.4194	67.1438	-1.9466	6.854e-10	Alkaline-phosphatase-like, core domain
	ENSFCAG00000010876	10.1159	48.0612	-2.2482	1.6146e-08	Aspartate/ornithine carbamoyltransferase, carbamoyl-P binding
	ENSFCAG00000011256	369.98	1129.57	-1.6103	2.0215e-113	Prefoldin
	ENSFCAG00000011393	715.782	1746.04	-1.2865	4.375e-132	Immunoglobulin E-set
	ENSFCAG00000011415	146.658	69.3098	1.0813	1.5085e-05	Anticodon-binding
	ENSFCAG00000011440	67.364	24.6094	1.4528	9.113e-05	P-loop containing nucleoside triphosphate hydrolase
	ENSFCAG00000011449	64.9597	149.748	-1.2049	6.7587e-12	TSP type-3 repeat
	ENSFCAG00000011474	94.0374	26.7754	1.8123	2.2188e-08	Allosteric substrate binding domain
	ENSFCAG00000011521	19.2339	64.5671	-1.7471	1.3339e-08	Myc-type, basic helix-loop-helix (bHLH) domain
	ENSFCAG00000011594	6.03327	38.2399	-2.6641	4.1639e-08	cAMP-dependent protein kinase inhibitor
	ENSFCAG00000011644	12.0212	35.4018	-1.5582	8.637e-05
	ENSFCAG00000011673	29.4859	60.4593	-1.0359	7.7765e-05	Polyketide synthase, KR
	ENSFCAG00000011878	13114.7	317.01	5.3705	0	Trypsin-like cysteine/serine peptidase domain
	ENSFCAG00000011892	105.197	33.1238	1.6671	3.39e-08	Uridine phosphorylase, eukaryotic
	ENSFCAG00000012027	26.5827	0	4.8904	3.7361e-07	Beta-lactamase/transpeptidase-like
	ENSFCAG00000012098	1151.54	2835.28	-1.2999	3.4943e-216	Actin-related protein
	ENSFCAG00000012175	32.4345	5.07873	2.675	1.3881e-05	Basic-leucine zipper domain
	ENSFCAG00000012176	904.945	19.6427	5.5258	7.4907e-200
	ENSFCAG00000012198	81.9708	279.554	-1.7699	9.9997e-33	Proteinase inhibitor I29, cathepsin propeptide
	ENSFCAG00000012225	20.3226	51.8703	-1.3518	1.3731e-05	Glycogen/starch/alpha-glucan phosphorylase
	ENSFCAG00000012233	54.5263	158.337	-1.538	1.7729e-16	Concanavalin A-like lectin/glucanases superfamily
	ENSFCAG00000012281	287.737	19.4934	3.8837	4.4486e-55	Endonuclease/exonuclease/phosphatase
	ENSFCAG00000012354	80.9275	15.7964	2.357	2.6091e-10	Lipoprotein lipase, LIPH
	ENSFCAG00000012398	5.08065	36.6341	-2.8501	3.1244e-08	Major facilitator superfamily domain, general substrate transporter
	ENSFCAG00000012400	32.7067	80.3635	-1.297	1.3559e-07	SRCR-like domain
	ENSFCAG00000012580	2.17742	111.732	-5.6813	3.9592e-30	Beta-2-glycoprotein-1 fifth domain
	ENSFCAG00000012651	23.1805	56.0154	-1.2729	1.3721e-05	Major facilitator superfamily domain, general substrate transporter
	ENSFCAG00000012703	741.684	22.7796	5.025	2.5842e-160	P-type trefoil
	ENSFCAG00000012720	172.833	383.967	-1.1516	1.3772e-26	Fibronectin, type III
	ENSFCAG00000012746	333.554	835.788	-1.3252	1.3607e-66	Tropomyosin
	ENSFCAG00000012828	88.7753	197.697	-1.1551	1.6917e-14	Anoctamin
	ENSFCAG00000012853	4172.67	131.748	4.9851	0	Trypsin-like cysteine/serine peptidase domain
	ENSFCAG00000012882	73.3519	287.471	-1.9705	8.063e-38	AB-hydrolase YheT, putative
	ENSFCAG00000013101	68.4073	142.018	-1.0538	9.1023e-10	Trypsin Inhibitor-like, cysteine rich domain
	ENSFCAG00000013125	21.6381	174.693	-3.0132	3.5061e-35	PTB/PI domain
	ENSFCAG00000013144	39.4658	79.0565	-1.0023	9.8154e-06	GroES (chaperonin 10)-like
	ENSFCAG00000013165	458.12	1016.16	-1.1493	2.2517e-67	P-loop containing nucleoside triphosphate hydrolase
	ENSFCAG00000013177	22.0464	54.7458	-1.3122	1.1695e-05	LIM and senescent cell antigen-like-containing domain protein 1
	ENSFCAG00000013232	1281.28	3441.25	-1.4254	3.2829e-294	t-SNARE
	ENSFCAG00000013254	0	43.8788	-6.4555	1.5279e-12	Fibrinogen, alpha/beta/gamma chain, coiled coil domain
	ENSFCAG00000013258	5.39819	33.8707	-2.6495	2.6367e-07	Carboxypeptidase-like, regulatory domain
	ENSFCAG00000013368	212.253	525.761	-1.3086	6.7511e-42	PDZ domain
	ENSFCAG00000013466	30.5293	84.2099	-1.4638	5.7097e-09	P-loop containing nucleoside triphosphate hydrolase
	ENSFCAG00000013560	76.3458	621.547	-3.0252	6.0081e-121	CUB domain
	ENSFCAG00000013562	154.279	312.305	-1.0174	6.9857e-19	Intermediate filament head, DNA-binding domain
	ENSFCAG00000013580	485.973	1283.05	-1.4006	1.8283e-108	Smooth muscle protein/calponin
	ENSFCAG00000013665	64.8237	167.598	-1.3704	3.167e-15	CD20-like
	ENSFCAG00000013825	49.0373	146.014	-1.5741	1.029e-15	Sodium/solute symporter, subgroup
	ENSFCAG00000013847	119.531	753.296	-2.6558	1.6451e-130	Pyridoxal phosphate-dependent transferase
	ENSFCAG00000013865	24.496	1.04562	4.5501	1.5944e-06	Procalcitonin/adrenomedullin
	ENSFCAG00000013887	8.98186	32.4516	-1.8532	3.0507e-05	Six-hairpin glycosidase-like
	ENSFCAG00000014141	1129.58	48.472	4.5425	8.3744e-233	Mannose-binding lectin
	ENSFCAG00000014182	176.915	372.615	-1.0746	9.3028e-24	Concanavalin A-like lectin/glucanases superfamily
	ENSFCAG00000014234	12803.6	234.369	5.7716	0	Proteinase inhibitor, propeptide
	ENSFCAG00000014446	14.879	51.0114	-1.7775	3.3631e-07	Ubiquitin-related domain
	ENSFCAG00000014597	24.6774	55.7914	-1.1768	3.7033e-05	Gamma-butyrobetaine,2-oxoglutarate dioxygenase
	ENSFCAG00000014740	570.167	2258.02	-1.9856	5.8363e-287	Collagen triple helix repeat
	ENSFCAG00000014741	59.5162	164.013	-1.4625	4.4763e-16	Collagen triple helix repeat
	ENSFCAG00000014784	194.925	459.065	-1.2358	2.5906e-34	C-type lectin fold
	ENSFCAG00000014785	172.924	442.111	-1.3543	5.1751e-37	C-type lectin fold
	ENSFCAG00000014813	234.39	482.218	-1.0408	4.3336e-29	Collagen triple helix repeat
	ENSFCAG00000014814	148.019	390.577	-1.3998	3.1394e-34	Collagen triple helix repeat
	ENSFCAG00000014873	17.6462	46.0447	-1.3837	3.2164e-05	Gasdermin
	ENSFCAG00000014932	87.6412	293.372	-1.743	1.1246e-33	Ion transport domain
	ENSFCAG00000014937	9.57158	60.7954	-2.6671	4.5753e-12	Peptidase M13, C-terminal domain
	ENSFCAG00000015041	215.565	581.59	-1.4319	1.6015e-51	Peptidase C1A, propeptide
	ENSFCAG00000015298	1.08871	16.7299	-3.9417	2.6449e-05	Carboxypeptidase-like, regulatory domain
	ENSFCAG00000015352	41.5525	83.7618	-1.0114	4.6958e-06	Fibrillin/Microneme protein4
	ENSFCAG00000015359	6953.05	251.285	4.7902	0	Trypsin-like cysteine/serine peptidase domain
	ENSFCAG00000015360	11896.7	329.595	5.1737	0	Trypsin-like cysteine/serine peptidase domain
	ENSFCAG00000015379	60.0605	20.9498	1.5195	0.00011939	MHC classes I/II-like antigen recognition protein
	ENSFCAG00000015392	55.8872	128.723	-1.2037	2.0381e-10	Proteinase inhibitor, propeptide
	ENSFCAG00000015398	28.6694	122.786	-2.0986	3.2994e-18	Glycoside hydrolase, superfamily
	ENSFCAG00000015536	19.2793	45.97	-1.2536	9.5916e-05	Cysteine-rich flanking region, C-terminal
	ENSFCAG00000015640	481.029	28.6799	4.068	6.7567e-94	Thioredoxin-like fold
	ENSFCAG00000015767	103.609	697.019	-2.75	8.5219e-125	Apolipoprotein A-II (ApoA-II)
	ENSFCAG00000015791	1239.68	556.569	1.1553	2.2605e-41	Peptidase M10A, stromelysin-type
	ENSFCAG00000016266	10.4335	52.057	-2.3189	2.3028e-09	Immunoglobulin-like domain
	ENSFCAG00000018403	84.239	250.389	-1.5716	8.9508e-26	Chitobiase/beta-hexosaminidase domain 2-like
	ENSFCAG00000018501	7.43952	29.3521	-1.9802	3.8093e-05	Pyridoxal phosphate-dependent transferase
	ENSFCAG00000018602	613.987	212.112	1.5334	2.5074e-35	Anaphylatoxin, complement system
	ENSFCAG00000018690	33.5686	129.918	-1.9524	8.2135e-18	Six-hairpin glycosidase-like
	ENSFCAG00000018779	170.111	73.0068	1.2204	1.3638e-07	Tetratricopeptide repeat-containing domain
	ENSFCAG00000018929	40.3277	1.12031	5.1698	2.6324e-10	GOLD
	ENSFCAG00000018949	28812	990.577	4.8623	0	Trypsin-like cysteine/serine peptidase domain
	ENSFCAG00000019057	19186.6	417.688	5.5215	0	Lipoprotein lipase, LIPH
	ENSFCAG00000019190	190.298	487.484	-1.3571	9.742e-41	TGF beta-induced protein bIGH3/osteoblast-specific factor 2
	ENSFCAG00000019312	240.151	496.371	-1.0475	3.9166e-30	Granulin
	ENSFCAG00000021902	31.5272	92.4628	-1.5523	2.4516e-10	Sialyltransferase
	ENSFCAG00000021922	5581.41	231.082	4.5942	0	Phospholipase A2 domain
	ENSFCAG00000022077	169.884	570.05	-1.7465	6.2168e-64	Calponin homology domain
	ENSFCAG00000022089	31.4365	0	9.7174	1.174e-06	CD80-like, immunoglobulin C2-set
	ENSFCAG00000022167	70.5394	156.619	-1.1508	9.6215e-12	Chitobiase/beta-hexosaminidase domain 2-like
	ENSFCAG00000022268	27.9436	56.837	-1.0243	0.00014313	EB1, C-terminal
	ENSFCAG00000022270	18.7349	50.5633	-1.4324	8.4776e-06
	ENSFCAG00000022312	71.2652	12.2861	2.5362	4.7246e-10	Pancreatic hormone-like
	ENSFCAG00000022438	95.3529	200.498	-1.0722	1.8387e-13	Small leucine-rich proteoglycan, class I, decorin/asporin/byglycan
	ENSFCAG00000022444	60.8771	20.3149	1.5834	5.9018e-05	Domain of unknown function DUF1693
	ENSFCAG00000022536	26.5373	79.3926	-1.581	2.9948e-09
	ENSFCAG00000022627	11.0686	35.8125	-1.694	3.2648e-05	Ribonuclease H-like domain
	ENSFCAG00000022658	36.2904	99.4834	-1.4549	2.8417e-10	Janus
	ENSFCAG00000022830	128.785	8.8131	3.8692	1.5874e-25	Nucleophile aminohydrolases, N-terminal
	ENSFCAG00000022886	254.259	56.1275	2.1795	2.9402e-26	CD80-like, immunoglobulin C2-set
	ENSFCAG00000022972	64.37	205.614	-1.6755	4.6525e-23	Sodium-dependent phosphate transport protein
	ENSFCAG00000023087	125.383	322.5	-1.363	1.1601e-27
	ENSFCAG00000023366	32.752	86.4132	-1.3997	9.6282e-09	Fibulin-1
	ENSFCAG00000024030	49.8992	3.77171	3.7257	1.5254e-10	Fatty acid/sphingolipid desaturase
	ENSFCAG00000024114	24.3145	0	5.0248	1.0366e-06	Insulin-like
	ENSFCAG00000024154	112.818	27.709	2.0256	2.2713e-11	Phosphoserine aminotransferase
	ENSFCAG00000024301	14620.4	487.11	4.9076	0	Alpha/Beta hydrolase fold
	ENSFCAG00000024368	152.692	397.971	-1.382	2.5803e-34
	ENSFCAG00000024379	166.663	431.431	-1.3722	9.727e-37	Galactose mutarotase-like domain
	ENSFCAG00000024446	18.2359	61.4676	-1.753	2.7811e-08	Sialidases
	ENSFCAG00000024517	11.9305	38.5013	-1.6903	1.6958e-05	Armadillo-type fold
	ENSFCAG00000024544	665.747	248.148	1.4238	1.3668e-33	Retroviral envelope protein
	ENSFCAG00000024660	843.343	386.432	1.1259	2.6912e-27	C-type lectin fold
	ENSFCAG00000024693	42.0515	102.882	-1.2908	2.7501e-09	Polyketide synthase, KR
	ENSFCAG00000024961	6889.09	88.8778	6.2763	0	Trypsin-like cysteine/serine peptidase domain
	ENSFCAG00000025055	2.49496	1231.74	-8.9475	4.1985e-245	Concanavalin A-like lectin/glucanases superfamily
	ENSFCAG00000025144	104.788	15.9457	2.7162	3.1438e-15	CD80-like, immunoglobulin C2-set
	ENSFCAG00000025148	43.0948	113.413	-1.396	5.3172e-11	Amino acid permease/ SLC12A domain
	ENSFCAG00000025206	10.751	43.2439	-2.008	4.6871e-07
	ENSFCAG00000025207	22.6815	63.2228	-1.4789	3.7804e-07	Leucine-rich repeat
	ENSFCAG00000025209	3200.22	1324.5	1.2727	1.2709e-125	Immunoglobulin
	ENSFCAG00000025260	411.487	163.229	1.334	4.082e-19	CD80-like, immunoglobulin C2-set
	ENSFCAG00000025287	75.2571	28.6799	1.3918	7.0098e-05	NAD-dependent epimerase/dehydratase, N-terminal domain
	ENSFCAG00000025400	4.0373	30.5097	-2.9178	3.3547e-07	Ion transport domain
	ENSFCAG00000025482	40.1008	11.0537	1.8591	0.00019241	Cytochrome P450
	ENSFCAG00000025601	36.8801	79.6913	-1.1116	2.0285e-06	PDZ domain
	ENSFCAG00000025739	81.7894	12.062	2.7614	1.9761e-12	Immunoglobulin
	ENSFCAG00000025752	64.37	161.81	-1.3298	2.9547e-14	Protein kinase A anchoring, WSK motif
	ENSFCAG00000025794	65.4134	138.993	-1.0874	6.2374e-10	S-adenosyl-L-methionine-dependent methyltransferase-like
	ENSFCAG00000025831	27.3539	58.3681	-1.0934	5.7678e-05	Concanavalin A-like lectin/glucanases superfamily
	ENSFCAG00000025913	14.3347	65.314	-2.1879	8.5471e-11	Neuronal protein 3.1
	ENSFCAG00000025964	52.9839	6.23639	3.0868	1.6056e-09	Retroviral matrix, N-terminal
	ENSFCAG00000025965	4.80847	29.1654	-2.6006	2.1919e-06	Serum amyloid A protein
	ENSFCAG00000026064	38.876	103.741	-1.416	2.4151e-10	Uncharacterised protein family UPF0573/UPF0605
	ENSFCAG00000026204	21.5474	48.1733	-1.1607	0.00014524	Alpha/Beta hydrolase fold
	ENSFCAG00000026231	61.0132	138.395	-1.1816	7.2973e-11
	ENSFCAG00000026278	726.442	1588.9	-1.1291	5.5627e-102	Alkaline-phosphatase-like, core domain
	ENSFCAG00000026307	131.779	331.35	-1.3302	1.4568e-27	Alkaline-phosphatase-like, core domain
	ENSFCAG00000026456	652.41	57.8453	3.4955	2.5619e-112	Ribonuclease H-like domain
	ENSFCAG00000026592	599.108	86.7866	2.7873	9.415e-82	Calycin-like
	ENSFCAG00000026617	43.0041	86.8986	-1.0149	2.9613e-06	Zinc finger, CCCH-type
	ENSFCAG00000026637	43.4577	98.5125	-1.1807	3.9437e-08	Acyl-CoA N-acyltransferase
	ENSFCAG00000026724	53.7551	18.0743	1.5725	0.00017563	Immunoglobulin V-set, subgroup
	ENSFCAG00000026777	157.183	35.6632	2.1399	1.962e-16
	ENSFCAG00000027020	2424.74	636.671	1.9292	4.0518e-196	CD80-like, immunoglobulin C2-set
	ENSFCAG00000027022	1017.17	84.0605	3.597	1.8489e-178	Glycoside hydrolase, superfamily
	ENSFCAG00000027056	27.2178	56.949	-1.0651	9.4117e-05	HSP20-like chaperone
	ENSFCAG00000027068	191.658	27.0368	2.8255	9.3512e-28	Aspartic peptidase domain
	ENSFCAG00000027206	88.2309	206.51	-1.2269	3.5297e-16
	ENSFCAG00000027240	60.1513	121.591	-1.0154	3.2005e-08	Zinc finger, LIM-type
	ENSFCAG00000027293	1.67843	15.5723	-3.2138	0.00014979	Cytochrome P450
	ENSFCAG00000027384	28.4426	107.512	-1.9184	9.7709e-15	ARID/BRIGHT DNA-binding domain
	ENSFCAG00000027436	777.975	135.931	2.5169	3.349e-93	Interferon alpha-inducible protein 6/27
	ENSFCAG00000027460	21.7289	262.376	-3.594	5.7214e-59	Pre-ATP-grasp domain
	ENSFCAG00000027462	16.1492	41.0406	-1.3456	0.00011511	Receptor activity modifying protein
	ENSFCAG00000027502	29.9849	5.30279	2.4994	6.2936e-05	Glycosyl transferase, family 28, C-terminal
	ENSFCAG00000027627	1.40625	19.2693	-3.7764	8.3633e-06	Basic helix-loop-helix leucine zipper transcrition factor MiT/TFE
	ENSFCAG00000027756	70.7662	156.432	-1.1444	1.1729e-11	Glycosyl transferase, family 28, C-terminal
	ENSFCAG00000027761	106.376	226.601	-1.091	2.4966e-15	Zinc finger, LIM-type
	ENSFCAG00000027784	176.553	71.6624	1.3008	1.1083e-08	SMAD/FHA domain
	ENSFCAG00000027987	16.5575	44.663	-1.4316	2.8707e-05
	ENSFCAG00000028084	26.9456	70.3927	-1.3854	2.6804e-07	Amino acid/polyamine transporter I
	ENSFCAG00000028150	55.3428	16.5806	1.7389	3.3534e-05	Ribonuclease H-like domain
	ENSFCAG00000028154	26.4466	2.20327	3.5854	4.5235e-06	Ribonuclease H-like domain
	ENSFCAG00000028251	490.918	241.389	1.0241	7.646e-14	Inorganic pyrophosphatase
	ENSFCAG00000028394	483.342	160.055	1.5945	4.7647e-30	CD59 antigen
	ENSFCAG00000028444	35.9275	311.969	-3.1182	3.9364e-63	Galactose-binding domain-like
	ENSFCAG00000028498	27.8982	61.5423	-1.1414	2.1628e-05	Haem oxygenase-like, multi-helical
	ENSFCAG00000028631	11.5222	56.6129	-2.2967	5.6511e-10
	ENSFCAG00000028639	26.8095	2.68874	3.3177	8.4442e-06	Armadillo-type fold
	ENSFCAG00000028738	100.524	243.742	-1.2778	9.6031e-20	PDZ domain
	ENSFCAG00000028814	82.1069	24.4974	1.7449	4.0437e-07	Immunoglobulin V-set domain
	ENSFCAG00000028834	132.46	300.542	-1.182	7.7989e-22	Concanavalin A-like lectin/glucanases superfamily
	ENSFCAG00000028942	207.036	99.4834	1.0574	5.108e-07	P-loop containing nucleoside triphosphate hydrolase
	ENSFCAG00000029058	24.496	3.54764	2.7876	0.00010777	Alpha carbonic anhydrase
	ENSFCAG00000029094	81.4719	176.374	-1.1143	1.4549e-12	Insulin-like growth factor binding protein, N-terminal
	ENSFCAG00000029117	44.5464	93.9566	-1.0767	4.3759e-07	P-loop containing nucleoside triphosphate hydrolase
	ENSFCAG00000029132	125.02	54.335	1.2022	8.5401e-06	RTP801-like
	ENSFCAG00000029528	351.155	851.659	-1.2782	7.6506e-65	Glycoside hydrolase, families 57/38, central domain
	ENSFCAG00000029545	1370.41	51.5715	4.7319	1.3792e-287	CUB domain
	ENSFCAG00000029559	366.487	796.913	-1.1207	1.473e-51	Apolipoprotein CIII
	ENSFCAG00000029564	162.354	38.8	2.065	3.9443e-16	Flavoprotein-like
	ENSFCAG00000029723	50.1261	12.5848	1.9939	1.062e-05	Immunoglobulin V-set, subgroup
	ENSFCAG00000029807	4139.23	9273.73	-1.1638	0	Vitellinogen, superhelical
	ENSFCAG00000029814	18.5534	43.3933	-1.2258	0.00018748	Zinc finger, MYND-type
	ENSFCAG00000029855	89.1382	25.431	1.8095	5.3483e-08	Ribonuclease H-like domain
	ENSFCAG00000029965	169.113	517.06	-1.6123	5.3934e-53	Sodium-dependent phosphate transport protein
	ENSFCAG00000030029	205.313	84.9568	1.273	1.5982e-09	CD225/Dispanin family
	ENSFCAG00000030267	18.2359	59.0029	-1.694	9.7026e-08	von Willebrand factor, type A
	ENSFCAG00000030395	73.3972	18.3357	2.0011	9.0883e-08	Immunoglobulin I-set
	ENSFCAG00000030446	232.304	32.489	2.838	1.8859e-33	Immunoglobulin C1-set
	ENSFCAG00000030511	25.5847	54.7458	-1.0975	9.4348e-05	Cytochrome P450
	ENSFCAG00000030515	30.3024	5.34014	2.5045	5.6253e-05	Zinc finger, C2H2-like
	ENSFCAG00000030612	61.1493	16.5432	1.8861	3.1963e-06	CD225/Dispanin family
	ENSFCAG00000030632	157.5	58.7789	1.422	4.4285e-09	Nucleophile aminohydrolases, N-terminal
	ENSFCAG00000030725	6.71372	43.9908	-2.712	3.019e-09	DapA-like
	ENSFCAG00000030776	64.2793	19.7921	1.6994	1.1576e-05	Immunoglobulin
	ENSFCAG00000030880	48.992	106.168	-1.1157	3.871e-08	Terpenoid cyclases/protein prenyltransferase alpha-alpha toroid
	ENSFCAG00000030892	212.208	700.006	-1.7219	8.2057e-77	Fibrillar collagen, C-terminal
	ENSFCAG00000030926	45.9073	7.16998	2.6787	2.2847e-07	Kazal domain
	ENSFCAG00000031002	125.655	39.6216	1.6651	1.6733e-09	Tetratricopeptide TPR1
	ENSFCAG00000031021	1894.22	710.649	1.4144	2.9937e-91	Olfactomedin-like
	ENSFCAG00000031050	35.746	78.571	-1.1362	1.7101e-06	Alpha/Beta hydrolase fold
	ENSFCAG00000031066	140.807	20.539	2.7773	1.9719e-20	Retroviral matrix, N-terminal
	ENSFCAG00000031116	82.4245	248.484	-1.592	5.6798e-26	Neurotensin/neuromedin N
	ENSFCAG00000031321	21.6835	2.16593	3.3235	6.1056e-05	Ribonuclease H-like domain
	ENSFCAG00000031465	70.2218	145.267	-1.0487	6.6478e-10	Collagen triple helix repeat
	ENSFCAG00000031576	102.248	29.0533	1.8153	5.1922e-09	RmlC-like cupin domain
	ENSFCAG00000031590	42.0968	8.58903	2.2931	7.7324e-06	Fatty acid desaturase, type 1
	ENSFCAG00000031682	1057	369.403	1.5167	1.8855e-58
	ENSFCAG00000031794	68.997	21.8834	1.6567	8.7255e-06	Immunoglobulin I-set
	ENSFCAG00000031819	54.2994	171.183	-1.6565	3.209e-19	Proteinase inhibitor I47, latexin
	ENSFCAG00000031821	199.915	86.3758	1.2107	1.4427e-08	SMAD/FHA domain
	ENSFCAG00000032015	221.779	489.911	-1.1434	3.5924e-33	Caldesmon/lymphocyte specific protein
	ENSFCAG00000032044	740.55	15.5723	5.5715	4.0252e-164
	ENSFCAG00000032046	1730.37	130.404	3.73	0
	Novel00087	243.327	881.758	-1.8575	4.588e-105
	Novel00155	898.867	20.539	5.4517	4.6241e-198
	Novel00673	28.624	112.031	-1.9686	1.0556e-15
	Novel00782	49.6724	10.7923	2.2024	2.3464e-06
	Novel00792	3.71976	20.2029	-2.4413	0.00013298
	Novel00806	24.995	54.1483	-1.1153	8.6958e-05
	Novel00861	3.71976	21.3232	-2.5191	6.6967e-05
	Novel00877	14.244	43.9161	-1.6244	7.2834e-06
	Novel00901	16.1038	47.7252	-1.5673	4.7681e-06
	Novel00939	40.7359	6.27373	2.6989	9.7307e-07
	Novel00962	51.623	1.86718	4.7891	1.7691e-12
	Novel01066	116.401	35.3271	1.7203	2.4905e-09
	Novel01086	0	19.0079	-4.804	3.1649e-06
	Novel01323	55.2974	18.7838	1.5577	0.00016077
	Novel01490	20.0504	48.9948	-1.289	4.14e-05
	Novel01611	140.943	6.49779	4.439	2.784e-30
	Novel01695	0	13.0329	-4.1664	0.00016953
	Novel01786	12.0665	38.688	-1.6809	1.7264e-05
	Novel01893	129.829	13.8171	3.2321	3.8985e-22
	Novel01999	49.99	147.507	-1.5611	1.0308e-15
	Novel02129	10.3881	31.3313	-1.5927	0.00018169
	Novel02387	39.4658	184.59	-2.2256	3.3471e-28
	Novel02542	26.3559	80.6996	-1.6144	1.383e-09
	Novel02604	52.3488	3.58499	3.8681	2.797e-11
	Novel02692	371.523	13.0703	4.8291	4.3361e-80
	Novel02719	238.428	118.715	1.006	3.2033e-07
	Novel02797	552.339	256.215	1.1082	6.9299e-18

## Sheet: 96 h vs 0 h
Group comparison	Gene_id	Read count_96 h	Read count_0 h	Log2.Fold_change	pvalue	Description
96 h vs 0 h	ENSFCAG00000000007	210.363	69.2045	1.6039	1.7058e-19	Hydroxymethylglutaryl-CoA reductase, class I/II, NAD/NADP-binding domain
	ENSFCAG00000000075	228.483	626.375	-1.4549	1.1751e-39	Peptidase M1, membrane alanine aminopeptidase, N-terminal
	ENSFCAG00000000118	84.8485	1.52053	5.8022	2.8217e-22	Peptidase M10A, stromelysin-type
	ENSFCAG00000000123	225.794	19.5614	3.5289	5.5486e-47	Ly-6 antigen / uPA receptor -like
	ENSFCAG00000000125	16.2995	0	5.8243	2.0992e-05	CD59 antigen
	ENSFCAG00000000145	176.937	84.1221	1.0727	5.5002e-10	Tetratricopeptide TPR2
	ENSFCAG00000000171	56.9242	21.6161	1.3969	1.972e-05	Transforming acidic coiled-coil
	ENSFCAG00000000237	45.0926	15.4108	1.549	4.4551e-05	Polysaccharide biosynthesis protein, CapD-like domain
	ENSFCAG00000000270	236.508	34.9721	2.7576	5.5972e-40	Prefoldin
	ENSFCAG00000000276	19.6918	61.9718	-1.654	4.6366e-06	3-hydroxyanthranilate 3, 4-dioxygenase, metazoan
	ENSFCAG00000000299	1450.08	525.034	1.4656	4.5352e-110	Intermediate filament protein
	ENSFCAG00000000323	43.1068	17.1368	1.3308	0.00033333	Rho GTPase activation protein
	ENSFCAG00000000401	29.7445	76.8894	-1.3702	1.0966e-05	Nucleotide-diphospho-sugar transferases
	ENSFCAG00000000442	323.591	803.743	-1.3126	7.2024e-43	Zinc finger, LIM-type
	ENSFCAG00000000473	69.9555	33.8215	1.0485	0.00012575	Thioredoxin-like fold
	ENSFCAG00000000537	132.754	35.7529	1.8926	1.2605e-15	Hypoxia induced protein, domain
	ENSFCAG00000000548	29.9928	67.9717	-1.1803	0.00026505	Sodium/solute symporter, subgroup
	ENSFCAG00000000553	111.573	20.5066	2.4438	1.4212e-17	Tetraspanin, EC2 domain
	ENSFCAG00000000611	121.709	474.939	-1.9643	7.222e-47	Glycoside hydrolase, superfamily
	ENSFCAG00000000704	58.6203	19.7669	1.5683	2.6714e-06	Nucleic acid-binding, OB-fold
	ENSFCAG00000000832	160.472	335.297	-1.0631	1.4412e-13	Calmodulin-regulated spectrin-associated protein, CH domain
	ENSFCAG00000000858	20.0228	1.726	3.5361	1.7885e-05	Whey acidic protein-type 4-disulphide core
	ENSFCAG00000000870	66.0254	139.724	-1.0815	1.2669e-06	P-type ATPase, cytoplasmic domain N
	ENSFCAG00000000889	2.35805	28.2736	-3.5838	8.7577e-07	Septin
	ENSFCAG00000000900	39.5491	83.9167	-1.0853	0.00016566	Glycoside hydrolase, superfamily
	ENSFCAG00000000943	16.4236	73.6428	-2.1648	1.4763e-09	Sulphate transporter
	ENSFCAG00000000954	48.4021	279.489	-2.5297	1.4313e-38	Immunoglobulin E-set
	ENSFCAG00000000977	64.3293	138.532	-1.1067	8.5173e-07	Immunoglobulin V-set domain
	ENSFCAG00000000988	52.7873	112.807	-1.0956	1.0661e-05	Otopetrin
	ENSFCAG00000000990	89.8128	11.1368	3.0116	1.8328e-17	S-adenosyl-L-methionine-dependent methyltransferase-like
	ENSFCAG00000001014	116.289	47.9172	1.2791	1.0212e-08	P-loop containing nucleoside triphosphate hydrolase
	ENSFCAG00000001036	93.5774	190.888	-1.0285	6.1337e-08	TB domain
	ENSFCAG00000001168	34.833	121.437	-1.8017	8.2593e-12	PDZ domain
	ENSFCAG00000001239	138.794	61.5608	1.1729	4.2948e-09	SRP40, C-terminal
	ENSFCAG00000001290	25.8145	1.64381	3.9731	4.1414e-07	S100/CaBP-9k-type, calcium binding, subdomain
	ENSFCAG00000001312	129.072	389.584	-1.5938	6.1116e-29	Calmodulin-regulated spectrin-associated protein, CH domain
	ENSFCAG00000001313	68.8799	33.8215	1.0261	0.00018135	Armadillo-type fold
	ENSFCAG00000001331	380.639	1041.73	-1.4525	1.2884e-64	Sodium/solute symporter, subgroup
	ENSFCAG00000001364	46.0441	143.094	-1.6359	5.1141e-12	Biotinidase, eukaryotic
	ENSFCAG00000001417	820.478	4718.16	-2.5237	0	Fructose-bisphosphate aldolase, class-I
	ENSFCAG00000001422	145.579	405.693	-1.4786	6.4537e-27	Aldehyde/histidinol dehydrogenase
	ENSFCAG00000001451	47.9884	359.872	-2.9067	4.2611e-57	Glycoside hydrolase, superfamily
	ENSFCAG00000001462	16.5064	71.999	-2.125	3.5082e-09	Concanavalin A-like lectin/glucanases superfamily
	ENSFCAG00000001476	90.5574	24.3695	1.8938	3.883e-11	FAD/NAD-linked reductase, dimerisation domain
	ENSFCAG00000001480	110.994	27.8626	1.9941	4.1266e-14	Pleckstrin homology domain
	ENSFCAG00000001514	46.375	115.93	-1.3218	1.5889e-07	Nucleophile aminohydrolases, N-terminal
	ENSFCAG00000001516	125.639	521.048	-2.0521	2.5378e-54	Lipoprotein lipase, LIPH
	ENSFCAG00000001556	570.524	1188.35	-1.0586	9.8254e-44	Amyloidogenic glycoprotein, copper-binding
	ENSFCAG00000001572	73.3064	18.2874	2.0031	7.3441e-10	Cyclin A/B/D/E/F
	ENSFCAG00000001574	21.5534	157.025	-2.865	1.6414e-25	Alkaline-phosphatase-like, core domain
	ENSFCAG00000001610	232.827	111.903	1.057	1.9393e-12	GroEL-like apical domain
	ENSFCAG00000001690	7.15689	36.4516	-2.3486	7.3598e-06
	ENSFCAG00000001723	22.4635	89.1769	-1.9891	3.3051e-10	Xanthine/uracil/vitamin C permease
	ENSFCAG00000001747	77.8984	31.8489	1.2904	2.3916e-06	Protein kinase-like domain
	ENSFCAG00000001750	3.22681	25.9312	-3.0065	1.3666e-05	Acyl transferase/acyl hydrolase/lysophospholipase
	ENSFCAG00000001802	167.835	0	7.5364	3.653e-39	PMP-22/EMP/MP20/Claudin superfamily
	ENSFCAG00000001817	11.0042	79.9304	-2.8607	9.9223e-14
	ENSFCAG00000001859	394.456	192.285	1.0366	1.7351e-19	Selenium-binding protein
	ENSFCAG00000001877	45.9199	113.67	-1.3077	2.6855e-07	Protein kinase-like domain
	ENSFCAG00000001885	58.0825	18.4107	1.6576	1.2255e-06	Ubiquitin-conjugating enzyme/RWD-like
	ENSFCAG00000001893	60.0269	297.037	-2.307	1.0512e-36	Alpha/Beta hydrolase fold
	ENSFCAG00000001898	80.6702	24.6983	1.7076	5.4726e-09	TPX2, C-terminal domain
	ENSFCAG00000001934	1436.76	426.898	1.7509	2.7809e-138	Prefoldin
	ENSFCAG00000001936	149.012	49.3966	1.5929	3.8776e-14	Armadillo-type fold
	ENSFCAG00000001958	60.9784	149.34	-1.2922	5.2688e-09	Collagen triple helix repeat
	ENSFCAG00000001999	122.329	253.764	-1.0527	1.8308e-10	Inositol monophosphatase
	ENSFCAG00000002016	80.3392	364.762	-2.1828	1.008e-41	Cytochrome P450, B-class
	ENSFCAG00000002031	210.57	52.1089	2.0147	1.1224e-25	Sterile alpha motif/pointed domain
	ENSFCAG00000002078	301.003	859.468	-1.5137	3.8925e-57	Peptidase M2, peptidyl-dipeptidase A
	ENSFCAG00000002083	60.0683	27.6161	1.1211	0.00018696	Methionyl-tRNA synthetase, Zn-domain
	ENSFCAG00000002089	10.301	35.6297	-1.7903	0.00022912	Dbl homology (DH) domain
	ENSFCAG00000002140	191.209	78.5332	1.2838	1.7922e-13	ATP-citrate synthase
	ENSFCAG00000002245	258.476	87.2865	1.5662	6.8997e-23	RNA recognition motif domain
	ENSFCAG00000002263	13.5691	90.5741	-2.7388	1.016e-14	Sugar transport protein
	ENSFCAG00000002272	140.201	54.328	1.3677	4.1523e-11	DNA polymerase V
	ENSFCAG00000002285	41.4934	13.5615	1.6134	5.6607e-05	Gelsolin-like domain
	ENSFCAG00000002327	79.305	33.9858	1.2225	4.7366e-06	P-loop containing nucleoside triphosphate hydrolase
	ENSFCAG00000002335	122.039	383.625	-1.6523	4.7455e-30	Amino acid/polyamine transporter I
	ENSFCAG00000002343	34.6675	0	5.6329	5.4632e-10
	ENSFCAG00000002351	140.407	60.5334	1.2138	1.3829e-09	TGS-like
	ENSFCAG00000002368	28.3794	5.50677	2.3656	2.371e-05	Sodium:dicarboxylate symporter
	ENSFCAG00000002377	15.1825	0	4.7219	5.324e-05	NRAMP family
	ENSFCAG00000002416	56.3036	23.0956	1.2856	6.3428e-05	P-loop containing nucleoside triphosphate hydrolase
	ENSFCAG00000002439	5.91581	92.9576	-3.9739	2.0412e-20	Sodium/solute symporter, subgroup
	ENSFCAG00000002451	57.3792	16.9313	1.7608	5.1907e-07
	ENSFCAG00000002498	57.2965	22.0271	1.3792	2.2029e-05	Ribonuclease H-like domain
	ENSFCAG00000002530	0	33.7393	-5.1481	3.1844e-09	Immunoglobulin I-set
	ENSFCAG00000002672	24.863	111.163	-2.1606	1.1716e-13	ATP:guanido phosphotransferase, N-terminal
	ENSFCAG00000002714	59.365	26.5476	1.161	0.00013795	NUDIX hydrolase domain-like
	ENSFCAG00000002742	9.18399	33.2461	-1.856	0.00025871
	ENSFCAG00000002766	1.0756	24.7805	-4.526	7.0561e-07	Cytochrome P450, E-class, group II
	ENSFCAG00000002838	165.022	14.4656	3.512	1.0982e-34	Osteopontin
	ENSFCAG00000002841	28.9172	98.6288	-1.7701	1.206e-09	P-loop containing nucleoside triphosphate hydrolase
	ENSFCAG00000002845	56.4278	8.95878	2.655	2.2774e-10	Thiolase-like
	ENSFCAG00000002846	222.732	93.985	1.2448	7.7603e-15	GroEL-like apical domain
	ENSFCAG00000002903	74.6716	165.737	-1.1503	2.5503e-08	Regulator of G protein signalling superfamily
	ENSFCAG00000002930	117.489	41.1364	1.514	8.7424e-11	P-loop containing nucleoside triphosphate hydrolase
	ENSFCAG00000002933	40.9556	9.78069	2.0661	2.7147e-06	Polyketide synthase, KR
	ENSFCAG00000002952	204.861	45.9446	2.1567	4.9444e-27	SRCR-like domain
	ENSFCAG00000002958	68.0112	32.9996	1.0433	0.00016528	D-site 20S pre-rRNA nuclease
	ENSFCAG00000002973	85.2208	194.751	-1.1924	4.7239e-10	Pyruvate kinase-like, insert domain
	ENSFCAG00000003026	142.931	60.8211	1.2327	6.3703e-10	S-adenosyl-L-methionine-dependent methyltransferase-like
	ENSFCAG00000003068	407.033	1031.78	-1.3419	1.6711e-56	Cadherin-like
	ENSFCAG00000003145	70.0383	22.6846	1.6264	1.4412e-07	Riboflavin synthase-like beta-barrel
	ENSFCAG00000003146	101.769	41.1364	1.3068	5.2915e-08	Lamin Tail Domain
	ENSFCAG00000003196	993.981	2371.82	-1.2547	3.2057e-114	AMP-dependent synthetase/ligase
	ENSFCAG00000003199	22.8772	0	4.8728	6.2159e-07	S100/CaBP-9k-type, calcium binding, subdomain
	ENSFCAG00000003228	40.1282	1.27396	4.9772	3.5946e-11	Ferlin B-domain
	ENSFCAG00000003268	712.587	302.462	1.2363	1.6031e-43	Trypsin-like cysteine/serine peptidase domain
	ENSFCAG00000003305	48.6503	140.752	-1.5326	7.5751e-11	Tetraspanin, EC2 domain
	ENSFCAG00000003377	28.0898	64.9306	-1.2089	0.00027416	Monooxygenase, FAD-binding
	ENSFCAG00000003404	74.8371	173.792	-1.2155	2.2163e-09
	ENSFCAG00000003406	33.716	88.1495	-1.3865	1.9936e-06	Acid sphingomyelinase-like phosphodiesterase, predicted
	ENSFCAG00000003426	1.6134	27.3695	-4.0844	3.9997e-07	Phenazine biosynthesis PhzF protein
	ENSFCAG00000003525	44.9685	14.9998	1.584	3.4774e-05	Chorismate mutase, type II
	ENSFCAG00000003531	196.215	540.979	-1.4631	8.8787e-35	Peptidase M12B, propeptide
	ENSFCAG00000003562	219.547	102.821	1.0944	2.2896e-12	P-loop containing nucleoside triphosphate hydrolase
	ENSFCAG00000003582	633.157	288.16	1.1357	1.6988e-34	Beta-casein-like
	ENSFCAG00000003636	473.844	105.327	2.1695	1.1031e-60	Indoleamine 2,3-dioxygenase
	ENSFCAG00000003643	120.385	57.7389	1.06	3.9357e-07	Peptidase C1B, bleomycin hydrolase
	ENSFCAG00000003645	288.137	122.094	1.2388	1.2742e-18	Thioredoxin-like fold
	ENSFCAG00000003694	203.744	67.684	1.5899	1.0063e-18	Protease-associated domain, PA
	ENSFCAG00000003710	15.4721	62.4238	-2.0124	1.1587e-07	Heavy metal-associated domain, copper ion-binding
	ENSFCAG00000003764	40.0041	155.176	-1.9557	2.5698e-16	Leucine-rich repeat
	ENSFCAG00000003788	80.8357	262.435	-1.6989	6.6347e-22	Renal dipeptidase family
	ENSFCAG00000003806	58.8685	174.368	-1.5666	1.7124e-13	Alpha/Beta hydrolase fold
	ENSFCAG00000003838	18.7403	450.857	-4.5885	5.9133e-100	Transferrin
	ENSFCAG00000003902	509.05	126.039	2.0139	1.2699e-59	Transketolase, C-terminal/Pyruvate-ferredoxin oxidoreductase, domain II
	ENSFCAG00000003942	316.972	43.9309	2.851	1.1249e-54	Ferritin-like superfamily
	ENSFCAG00000003984	239.404	594.074	-1.3112	4.4643e-32	Protein of unknown function DUF2181
	ENSFCAG00000003989	139.663	42.1638	1.7279	1.0422e-14	FAD-binding, type 2
	ENSFCAG00000004052	199.607	65.5882	1.6057	1.3304e-18	CD80-like, immunoglobulin C2-set
	ENSFCAG00000004096	128.7	286.722	-1.1556	1.8969e-13	Cobalamin (vitamin B12)-binding transporter, eukaryotic
	ENSFCAG00000004171	86.2964	36.7392	1.232	1.5812e-06	Ran binding domain
	ENSFCAG00000004193	49.7673	100.478	-1.0136	0.00010565	Pecanex
	ENSFCAG00000004218	214.293	96.7795	1.1468	7.1362e-13	High mobility group box domain
	ENSFCAG00000004234	50.2224	15.534	1.6929	4.756e-06	Glycosyl transferase, family 29
	ENSFCAG00000004264	175.199	392.666	-1.1643	4.5373e-18	Glycerol kinase
	ENSFCAG00000004278	55.6004	17.3011	1.6842	1.6059e-06	Pyridoxal phosphate-dependent transferase
	ENSFCAG00000004375	163.947	61.6841	1.4103	3.0486e-13	EGFR receptor inhibitor Mig-6
	ENSFCAG00000004411	436.86	202.23	1.1112	1.3767e-23	Trypsin-like cysteine/serine peptidase domain
	ENSFCAG00000004445	14.231	43.972	-1.6275	0.00013826	Calmodulin-regulated spectrin-associated protein, CH domain
	ENSFCAG00000004453	63.5846	136.847	-1.1058	1.0096e-06	Prefoldin
	ENSFCAG00000004458	40.4592	103.807	-1.3594	3.8501e-07	Acyl-CoA N-acyltransferase
	ENSFCAG00000004460	412.535	1077.6	-1.3852	5.4637e-62	Alpha/Beta hydrolase fold
	ENSFCAG00000004465	107.808	10.4793	3.3629	1.5888e-22	Thyroglobulin type-1
	ENSFCAG00000004510	117.944	47.835	1.302	5.1549e-09	Glutathione S-transferase, C-terminal-like
	ENSFCAG00000004564	261.992	958.302	-1.871	1.1196e-86	Collagen triple helix repeat
	ENSFCAG00000004609	0	16.808	-5.0814	3.0101e-05	Immunoglobulin I-set
	ENSFCAG00000004615	139.415	653.416	-2.2286	2.7391e-75	Peptidase M13, N-terminal domain
	ENSFCAG00000004632	29.455	74.7935	-1.3444	1.957e-05	Diacylglycerol acyltransferase
	ENSFCAG00000004635	36.1982	406.721	-3.49	5.0264e-76	Diacylglycerol acyltransferase
	ENSFCAG00000004647	24.0356	5.50677	2.1259	0.00025589	P-type ATPase, cytoplasmic domain N
	ENSFCAG00000004686	20.0228	3.04105	2.719	0.00013164	P-loop containing nucleoside triphosphate hydrolase
	ENSFCAG00000004720	54.7316	126.039	-1.2034	4.4168e-07	Polyketide synthase, KR
	ENSFCAG00000004790	602.42	235.764	1.3534	5.4211e-42	Thioredoxin-like fold
	ENSFCAG00000004793	106.278	40.52	1.3911	6.0743e-09	Eukaryotic porin/Tom40
	ENSFCAG00000004810	75.499	31.3557	1.2677	4.5438e-06	Bactericidal permeability-increasing protein, alpha/beta domain
	ENSFCAG00000004851	0	39.6981	-8.3213	1.7016e-09	Serum albumin-like
	ENSFCAG00000004938	100.776	206.586	-1.0356	1.4443e-08	EGF-like domain, extracellular
	ENSFCAG00000004989	145.082	26.4654	2.4547	1.7648e-22	Polyketide synthase, KR
	ENSFCAG00000005012	14.2724	0	3.9165	0.00017819	Membrane transport protein, MMPL domain
	ENSFCAG00000005033	7.36374	29.2599	-1.9904	0.00031699	Mitochondrial carrier domain
	ENSFCAG00000005054	14.4793	1.27396	3.5066	0.00027621	EGF-like calcium-binding domain
	ENSFCAG00000005100	10.9215	52.2733	-2.2589	1.6259e-07	Kringle-like fold
	ENSFCAG00000005111	85.2208	315.818	-1.8898	3.8222e-30	Queuosine biosynthesis protein QueC
	ENSFCAG00000005123	67.3079	0	6.5901	1.1946e-17	Annexin repeat
	ENSFCAG00000005144	12.0798	58.643	-2.2794	2.4085e-08	AB-hydrolase YheT, putative
	ENSFCAG00000005157	77.3193	176.751	-1.1928	2.9351e-09	Sodium/solute symporter, subgroup
	ENSFCAG00000005165	66.4805	475.021	-2.837	6.2152e-73	Lipase, GDSL
	ENSFCAG00000005230	65.6531	29.1777	1.17	5.5426e-05	CD59 antigen
	ENSFCAG00000005236	140.78	50.1363	1.4895	2.1981e-12	Thioredoxin-like fold
	ENSFCAG00000005289	53.8215	12.945	2.0558	8.2464e-08	KA1 domain/Ssp2 C-terminal domain
	ENSFCAG00000005392	242.383	115.19	1.0733	3.7408e-13	Eukaryotic translation initiation factor 3 subunit B
	ENSFCAG00000005428	1903.36	371.42	2.3574	9.2196e-262	Thioredoxin-like fold
	ENSFCAG00000005452	59.9855	24.6983	1.2802	3.8582e-05	Ribosomal protein S27, mitochondrial
	ENSFCAG00000005474	24.532	68.2594	-1.4764	1.0798e-05	Acyl-CoA-binding protein, ACBP
	ENSFCAG00000005512	84.683	266.996	-1.6567	1.7335e-21	Ctr copper transporter
	ENSFCAG00000005536	26.8901	76.6017	-1.5103	2.0699e-06	Lipase/lipooxygenase, PLAT/LH2
	ENSFCAG00000005632	29.1654	113.423	-1.9594	2.3345e-12	YhhN-like
	ENSFCAG00000005736	75.6645	26.4243	1.5178	1.8401e-07	Sodium:dicarboxylate symporter
	ENSFCAG00000005749	322.515	750.031	-1.2176	1.4804e-35	P-loop containing nucleoside triphosphate hydrolase
	ENSFCAG00000005750	221.036	498.034	-1.172	9.8279e-23	FERM central domain
	ENSFCAG00000005841	228.193	480.774	-1.0751	3.8533e-19	AMP-dependent synthetase/ligase
	ENSFCAG00000005906	13.0727	42.7391	-1.709	9.662e-05	Sodium:neurotransmitter symporter, serotonin, N-terminal
	ENSFCAG00000005931	29.8273	5.83554	2.3537	1.5531e-05	EGF-like calcium-binding domain
	ENSFCAG00000005980	182.521	12.1231	3.9122	6.0965e-41	Hexokinase, N-terminal
	ENSFCAG00000006015	146.778	653.827	-2.1553	3.473e-72	Follistatin-like, N-terminal
	ENSFCAG00000006081	135.898	53.1363	1.3548	1.1001e-10	S-adenosyl-L-methionine-dependent methyltransferase-like
	ENSFCAG00000006111	88.489	1.64381	5.7504	3.6183e-23	FGF binding 1
	ENSFCAG00000006118	38.8458	106.19	-1.4508	6.206e-08	Interferon alpha/beta receptor, beta chain
	ENSFCAG00000006133	53.2423	22.5202	1.2414	0.00014962	HAD-like domain
	ENSFCAG00000006143	14.3552	80.177	-2.4816	6.1082e-12	Gastrin/cholecystokinin peptide hormone
	ENSFCAG00000006150	76.3264	34.7256	1.1362	2.1048e-05	Armadillo-type fold
	ENSFCAG00000006182	93.3292	370.063	-1.9874	1.7741e-37	Guanylin
	ENSFCAG00000006217	66.1082	24.0408	1.4593	2.1039e-06	P-loop containing nucleoside triphosphate hydrolase
	ENSFCAG00000006248	84.1866	24.4517	1.7837	8.7355e-10	Basic-leucine zipper domain
	ENSFCAG00000006250	178.509	488.952	-1.4537	2.7504e-31	Protease-associated domain, PA
	ENSFCAG00000006303	6.90868	30.0407	-2.1204	0.00013932	Serpin domain
	ENSFCAG00000006308	72.1481	154.683	-1.1003	2.2698e-07	Concanavalin A-like lectin/glucanases superfamily
	ENSFCAG00000006385	34.4193	88.2728	-1.3588	2.8788e-06
	ENSFCAG00000006412	56.1382	11.0135	2.3497	3.1731e-09	Bile acid transporter
	ENSFCAG00000006445	0	15.0409	-4.0467	0.00017912	EF-hand domain
	ENSFCAG00000006464	5.00569	27.3695	-2.4509	6.6648e-05	CIDE-N domain
	ENSFCAG00000006510	5.6676	79.0674	-3.8023	4.0645e-17	NADP-dependent oxidoreductase domain
	ENSFCAG00000006520	286.4	942.686	-1.7187	1.4751e-75	S100/CaBP-9k-type, calcium binding, subdomain
	ENSFCAG00000006577	77.3193	32.5886	1.2465	4.5829e-06	PUA-like domain
	ENSFCAG00000006656	53.8215	14.1779	1.9245	2.6491e-07	Diphosphomevalonate/phosphomevalonate decarboxylase
	ENSFCAG00000006664	3.47502	24.8627	-2.8389	3.571e-05	Na+ channel, amiloride-sensitive
	ENSFCAG00000006685	42.6518	94.6015	-1.1493	2.6142e-05	HAD-superfamily hydrolase, subfamily IIB
	ENSFCAG00000006719	18.5748	51.2459	-1.4641	0.00015212	Protein kinase-like domain
	ENSFCAG00000006731	259.965	8.54783	4.9266	1.5276e-63	Aspartic peptidase domain
	ENSFCAG00000006800	74.6303	36.3694	1.037	8.565e-05	Phosphoribosyltransferase-like
	ENSFCAG00000006843	26.3523	63.7389	-1.2742	0.0001635	Tissue inhibitor of metalloproteinases-like, OB-fold
	ENSFCAG00000006865	63.7088	195.778	-1.6197	1.1243e-15	Pleckstrin homology domain
	ENSFCAG00000006909	34.9571	104.588	-1.5811	9.0133e-09	Metallo-dependent phosphatase-like
	ENSFCAG00000006928	72.1481	229.106	-1.667	7.9984e-19	Galactose-binding domain-like
	ENSFCAG00000006929	24.9871	114.451	-2.1955	2.7726e-14	L-Aspartase-like
	ENSFCAG00000006965	30.3651	73.0675	-1.2668	5.9126e-05	Epoxide hydrolase
	ENSFCAG00000006973	15.348	66.3279	-2.1116	1.6559e-08	Major facilitator superfamily domain, general substrate transporter
	ENSFCAG00000006975	22.1326	3.73968	2.5652	9.5826e-05	Immunoglobulin
	ENSFCAG00000007010	80.9598	38.5474	1.0706	2.785e-05	Armadillo-type fold
	ENSFCAG00000007011	218.471	40.068	2.4469	6.5318e-33	Glycoside hydrolase, superfamily
	ENSFCAG00000007025	115.172	52.4787	1.134	1.8136e-07	HAD-like domain
	ENSFCAG00000007180	40.4592	1.39724	4.8558	3.4662e-11	Alpha/Beta hydrolase fold
	ENSFCAG00000007213	10.3423	46.8076	-2.1782	1.2951e-06	Serpin domain
	ENSFCAG00000007252	12.6176	0	4.1748	0.00033318	CD20-like
	ENSFCAG00000007334	20.6019	63.0813	-1.6144	5.7135e-06	Protein kinase-like domain
	ENSFCAG00000007357	85.7172	39.5748	1.115	8.7934e-06	TNFR/NGFR cysteine-rich region
	ENSFCAG00000007367	2.68901	53.4239	-4.3123	6.2659e-13	NAD-dependent epimerase/dehydratase, N-terminal domain
	ENSFCAG00000007381	49.6018	7.68483	2.6903	2.1556e-09	CD80-like, immunoglobulin C2-set
	ENSFCAG00000007466	80.2565	410.296	-2.354	2.8252e-51	Major facilitator superfamily domain, general substrate transporter
	ENSFCAG00000007516	161.589	21.9038	2.8831	5.2432e-29	Fringe-like
	ENSFCAG00000007538	25.1525	61.8485	-1.298	0.00016243	t-SNARE
	ENSFCAG00000007548	509.256	47.3007	3.4285	1.8148e-101	Cobalamin (vitamin B12)-binding transporter, eukaryotic
	ENSFCAG00000007561	271.921	7.68483	5.145	5.1243e-67	Riboflavin synthase-like beta-barrel
	ENSFCAG00000007562	80.9184	1.84929	5.4514	2.7468e-21	Dual oxidase maturation factor
	ENSFCAG00000007596	459.861	1.31505	8.4499	2.3293e-95	BRICHOS domain
	ENSFCAG00000007624	71.9413	22.6024	1.6703	5.725e-08	Pleckstrin homology domain
	ENSFCAG00000007626	252.27	563.746	-1.1601	4.1992e-25	P-type ATPase, cytoplasmic domain N
	ENSFCAG00000007640	40.3765	14.0135	1.5267	0.00013086	P-loop containing nucleoside triphosphate hydrolase
	ENSFCAG00000007648	71.5276	31.479	1.1841	2.1824e-05	Organic solute transporter subunit alpha/Transmembrane protein 184
	ENSFCAG00000007784	56.5519	165.121	-1.5459	1.2702e-12	P-loop containing nucleoside triphosphate hydrolase
	ENSFCAG00000007814	35.619	89.8344	-1.3346	3.2984e-06	cGMP-dependent protein kinase
	ENSFCAG00000007823	227.324	511.76	-1.1707	2.8181e-23	Aspartic peptidase domain
	ENSFCAG00000007889	172.262	504.938	-1.5515	1.4338e-35	Peptidase C13, legumain
	ENSFCAG00000007927	135.567	424.022	-1.6451	7.8759e-33	Glycoside hydrolase, superfamily
	ENSFCAG00000007951	105.244	276.407	-1.3931	2.8817e-17	ATP:guanido phosphotransferase, N-terminal
	ENSFCAG00000007976	342.373	754.058	-1.1391	4.8082e-32	Creatinase/Aminopeptidase P, N-terminal
	ENSFCAG00000008070	341.711	860.043	-1.3316	8.1476e-47	Creatinase/Aminopeptidase P, N-terminal
	ENSFCAG00000008082	94.9426	33.1639	1.5174	5.1988e-09	Fibronectin, type III
	ENSFCAG00000008130	69.7073	174.326	-1.3224	1.2723e-10	Glycoside hydrolase, superfamily
	ENSFCAG00000008149	27.1796	5.3013	2.3581	3.6415e-05	L-selectin
	ENSFCAG00000008160	22.5876	2.71229	3.0579	1.7541e-05	Immunoglobulin-like domain
	ENSFCAG00000008191	57.131	22.6024	1.3378	3.3827e-05	Thrombospondin, type 1 repeat
	ENSFCAG00000008248	37.0255	86.3824	-1.2222	2.2715e-05	Metal-dependent hydrolase, composite domain
	ENSFCAG00000008256	41.8658	119.752	-1.5162	2.633e-09	Alpha/Beta hydrolase fold
	ENSFCAG00000008265	189.306	456.487	-1.2699	8.2886e-24	Citrate transporter-like domain
	ENSFCAG00000008273	40.2937	13.6847	1.558	0.00010681
	ENSFCAG00000008275	10.5492	40.931	-1.9561	2.5795e-05	Glutathione degradosome, DUG1
	ENSFCAG00000008365	35.9499	9.6985	1.8902	3.2006e-05	Chemokine interleukin-8-like domain
	ENSFCAG00000008368	113.269	291.612	-1.3643	1.4149e-17	TMC
	ENSFCAG00000008379	27.6347	1.23286	4.4864	6.6663e-08	Serpin B9/maspin
	ENSFCAG00000008404	27.8002	82.0263	-1.561	4.6449e-07	Major facilitator superfamily domain, general substrate transporter
	ENSFCAG00000008438	86.7928	183.285	-1.0784	3.1089e-08	Phospholipid/glycerol acyltransferase
	ENSFCAG00000008610	27.2624	6.08211	2.1643	8.2957e-05	Tetrahydrofolate dehydrogenase/cyclohydrolase, catalytic domain
	ENSFCAG00000008635	48.2366	249.531	-2.371	3.9218e-32	PLC-like phosphodiesterase, TIM beta/alpha-barrel domain
	ENSFCAG00000008642	1.32382	17.8765	-3.7553	6.8561e-05	Cyclic nucleotide-binding-like
	ENSFCAG00000008801	78.188	30.7804	1.3449	1.1225e-06	Pyruvate kinase-like, insert domain
	ENSFCAG00000008818	50.0982	16.6025	1.5934	1.1489e-05	Insulin-like growth factor binding protein, N-terminal
	ENSFCAG00000008821	63.4605	28.3969	1.1601	8.1873e-05	Nucleic acid-binding, OB-fold
	ENSFCAG00000008852	0	14.0957	-4.1646	0.00025297	Bile acid transporter
	ENSFCAG00000008853	28.9172	111.944	-1.9528	3.6389e-12	Zinc finger, RING-type
	ENSFCAG00000008957	28.4207	2.13696	3.7333	1.8987e-07	Epidermal growth factor-like domain
	ENSFCAG00000008974	3615.68	8250.63	-1.1902	0	Peptidase M1, membrane alanine aminopeptidase, N-terminal
	ENSFCAG00000009036	89.1509	35.5475	1.3265	2.6351e-07	Armadillo-type fold
	ENSFCAG00000009068	104.747	41.1364	1.3484	1.6431e-08	Rad9/Ddc1
	ENSFCAG00000009073	66.3978	30.4927	1.1227	8.4229e-05	Alpha carbonic anhydrase
	ENSFCAG00000009105	49.2709	139.231	-1.4987	2.0141e-10	Platelet-activating factor acetylhydrolase, eucaryote
	ENSFCAG00000009121	84.8485	195.943	-1.2075	2.7042e-10	Quinonprotein alcohol dehydrogenase-like superfamily
	ENSFCAG00000009217	153.149	696.566	-2.1853	3.6647e-78	Kringle-like fold
	ENSFCAG00000009230	61.1439	23.4243	1.3842	1.1089e-05	Thymidylate synthase/dCMP hydroxymethylase domain
	ENSFCAG00000009298	614.376	2061.34	-1.7464	7.1539e-167	Meprin alpha/beta subunit
	ENSFCAG00000009320	401.489	1085.16	-1.4345	6.1302e-66	Peptidase M2, peptidyl-dipeptidase A
	ENSFCAG00000009321	346.385	158.381	1.129	1.8934e-19	Proteinase inhibitor, propeptide
	ENSFCAG00000009346	14.4379	46.1912	-1.6778	6.4015e-05	Amine oxidase
	ENSFCAG00000009357	31.3993	0	5.5775	3.5364e-09	Marvel domain
	ENSFCAG00000009404	20.6847	56.0129	-1.4372	9.5627e-05	Glucosamine-6-phosphate isomerase
	ENSFCAG00000009411	50.0569	207.244	-2.0497	1.3813e-22	von Willebrand factor, type D domain
	ENSFCAG00000009430	1077.92	6953.41	-2.6895	0	Glycoside hydrolase, superfamily
	ENSFCAG00000009431	125.225	35.794	1.8067	4.6916e-14	Intercellular adhesion molecule, N-terminal
	ENSFCAG00000009459	55.3935	18.4107	1.5892	4.1274e-06	Rho GTPase activation protein
	ENSFCAG00000009462	43.0655	95.7932	-1.1534	2.1925e-05	6-phosphogluconate dehydrogenase, C-terminal-like
	ENSFCAG00000009485	19.2781	59.0129	-1.6141	1.1481e-05	Ribosomal protein S5 domain 2-type fold
	ENSFCAG00000009503	153.315	32.7119	2.2286	2.193e-21	Chemokine interleukin-8-like domain
	ENSFCAG00000009534	66.8528	17.5477	1.9297	9.1439e-09	Tyrosine-protein kinase, HGF/MSP receptor
	ENSFCAG00000009538	56.4278	15.534	1.861	2.4853e-07	P-loop containing nucleoside triphosphate hydrolase
	ENSFCAG00000009541	201.427	516.198	-1.3577	1.1763e-29	Sodium:neurotransmitter symporter, orphan
	ENSFCAG00000009641	166.884	67.8484	1.2985	4.0378e-12	2'-5'-oligoadenylate synthetase 1, domain 2/C-terminal
	ENSFCAG00000009642	254.008	96.3686	1.3982	1.8422e-19	Ribosomal protein S5 domain 2-type fold
	ENSFCAG00000009644	46.2509	1.80819	4.6769	1.9026e-12	PTB/PI domain
	ENSFCAG00000009700	22.3394	98.711	-2.1436	3.5114e-12	Glycosyl transferase, family 28, C-terminal
	ENSFCAG00000009718	75.3335	153.409	-1.026	1.2744e-06	Tetratricopeptide TPR1
	ENSFCAG00000009722	66.4391	19.0271	1.804	4.0942e-08	Nucleoside 2-deoxyribosyltransferase
	ENSFCAG00000009855	110.911	235.024	-1.0834	3.1022e-10	P-loop containing nucleoside triphosphate hydrolase
	ENSFCAG00000009886	66.6873	202.312	-1.6011	6.8431e-16	Ribokinase-like
	ENSFCAG00000009887	197.29	512.664	-1.3777	3.8647e-30	EF-hand domain
	ENSFCAG00000009898	56.9242	6.36978	3.1597	4.6643e-12	Protein phosphatase inhibitor, 1DARPP-32
	ENSFCAG00000009903	237.915	556.225	-1.2252	4.5592e-27	Tyrosine protein kinase, EGF/ERB/XmrK receptor
	ENSFCAG00000009934	75.4576	32.5475	1.2131	9.0508e-06	Peroxin/Ferlin domain
	ENSFCAG00000009966	39.6732	12.493	1.667	5.6996e-05	P-loop containing nucleoside triphosphate hydrolase
	ENSFCAG00000010002	658.269	170.71	1.9471	1.6904e-73	S15/NS1, RNA-binding
	ENSFCAG00000010085	164.443	73.8894	1.1541	2.6748e-10	26S proteasome regulatory complex, non-ATPase subcomplex, Rpn2/Psmd1 subunit
	ENSFCAG00000010114	64.4534	27.1229	1.2487	2.7902e-05	Ribosomal protein L1-like
	ENSFCAG00000010142	81.0839	163.436	-1.0112	8.0313e-07	Perilipin
	ENSFCAG00000010146	61.8471	22.5613	1.4549	4.6972e-06	Ubiquitin-related domain
	ENSFCAG00000010155	67.3079	199.107	-1.5647	3.6111e-15	FG-GAP repeat
	ENSFCAG00000010170	84.7657	26.5065	1.6771	3.4815e-09	Insulin-like growth factor binding protein, N-terminal
	ENSFCAG00000010242	66.9356	28.9722	1.2081	3.075e-05	Uncharacterised protein family Cys-rich
	ENSFCAG00000010286	42.9	15.6573	1.4541	0.0001382	P-loop containing nucleoside triphosphate hydrolase
	ENSFCAG00000010347	31.4821	75.6154	-1.2642	4.5335e-05	Myc-type, basic helix-loop-helix (bHLH) domain
	ENSFCAG00000010436	18.2025	0	5.0905	7.8251e-06	MmgE/PrpD
	ENSFCAG00000010470	166.967	468.487	-1.4884	3.8907e-31	Annexin repeat
	ENSFCAG00000010510	31.5648	71.1771	-1.1731	0.00020516	Nucleotide cyclase
	ENSFCAG00000010548	64.9498	270.613	-2.0588	3.685e-29	Phospholipase B-like
	ENSFCAG00000010551	222.277	100.232	1.149	2.4844e-13	Glutamine synthetase, beta-Grasp
	ENSFCAG00000010555	95.9768	0	6.7301	2.4714e-24	3-oxo-5-alpha-steroid 4-dehydrogenase
	ENSFCAG00000010597	25.2767	73.8894	-1.5476	2.0166e-06	Alkaline-phosphatase-like, core domain
	ENSFCAG00000010701	97.9212	229.559	-1.2292	3.9269e-12	Nucleoside recognition Gate
	ENSFCAG00000010702	37.8943	13.5615	1.4825	0.00028267	Condensin complex subunit 2/barren
	ENSFCAG00000010710	13.776	41.5885	-1.594	0.00026456	Protein kinase-like domain
	ENSFCAG00000010832	103.961	48.698	1.0941	1.3895e-06	Cysteine-rich secretory protein, allergen V5/Tpx-1-related
	ENSFCAG00000010876	2.10984	52.8897	-4.6478	3.1295e-13	Aspartate/ornithine carbamoyltransferase, carbamoyl-P binding
	ENSFCAG00000010937	204.489	593.376	-1.5369	6.4472e-41	Alkaline-phosphatase-like, core domain
	ENSFCAG00000010982	98.6245	29.5065	1.7409	6.5175e-11	Peptidase M10A, stromelysin-type
	ENSFCAG00000011131	14.8516	73.0264	-2.2978	3.885e-10	ADP-ribosyl cyclase (CD38/157)
	ENSFCAG00000011141	91.0952	25.3969	1.8427	7.3447e-11	Homeodomain-like
	ENSFCAG00000011145	143.221	311.051	-1.1189	9.4076e-14	Cytochrome P450, B-class
	ENSFCAG00000011179	59.9855	122.423	-1.0292	1.4318e-05	HnRNP R/Q splicing factor
	ENSFCAG00000011216	62.3436	168.861	-1.4375	1.2403e-11	Major facilitator superfamily domain, general substrate transporter
	ENSFCAG00000011220	82.8214	40.972	1.0154	4.652e-05	P-loop containing nucleoside triphosphate hydrolase
	ENSFCAG00000011228	58.0825	21.123	1.4593	8.7558e-06
	ENSFCAG00000011256	122.826	1243.05	-3.3392	6.4774e-220	Prefoldin
	ENSFCAG00000011378	85.3449	40.1501	1.0879	1.334e-05	P-loop containing nucleoside triphosphate hydrolase
	ENSFCAG00000011393	588.644	1921.45	-1.7067	1.6601e-150	Immunoglobulin E-set
	ENSFCAG00000011422	17.1269	51.6157	-1.5915	4.9307e-05	Protein kinase-like domain
	ENSFCAG00000011447	42.114	15.4108	1.4504	0.00016363	Quinonprotein alcohol dehydrogenase-like superfamily
	ENSFCAG00000011474	92.5018	29.4654	1.6505	1.0286e-09	Allosteric substrate binding domain
	ENSFCAG00000011521	30.9029	71.0538	-1.2012	0.00015336	Myc-type, basic helix-loop-helix (bHLH) domain
	ENSFCAG00000011588	21.0156	53.1774	-1.3394	0.00033187	Mitochondrial carrier domain
	ENSFCAG00000011594	10.1355	42.0816	-2.0538	1.0218e-05	cAMP-dependent protein kinase inhibitor
	ENSFCAG00000011596	96.4319	23.3421	2.0466	8.2316e-13	Acid sphingomyelinase-like phosphodiesterase, predicted
	ENSFCAG00000011648	40.0041	100.19	-1.3245	1.0538e-06	Transcription elongation factor, TFIIS-related
	ENSFCAG00000011650	21.5948	4.27391	2.3371	0.00025026	Transcription factor E2F/dimerisation partner (TDP)
	ENSFCAG00000011708	89.3164	41.7118	1.0985	7.2247e-06	Tetratricopeptide repeat-containing domain
	ENSFCAG00000011748	78.1466	37.1091	1.0744	3.6594e-05	P-type ATPase, cytoplasmic domain N
	ENSFCAG00000011798	20.9742	3.45201	2.6031	0.00012981	Pectin lyase fold/virulence factor
	ENSFCAG00000011819	144.462	40.6844	1.8281	3.3325e-16	UDP-glucose 4-epimerase GalE
	ENSFCAG00000011849	106.071	28.7667	1.8826	1.0387e-12	P-loop containing nucleoside triphosphate hydrolase
	ENSFCAG00000011878	931.265	348.858	1.4166	4.1976e-68	Trypsin-like cysteine/serine peptidase domain
	ENSFCAG00000011892	200.889	36.4516	2.4623	1.3516e-30	Uridine phosphorylase, eukaryotic
	ENSFCAG00000012016	58.4549	193.477	-1.7268	6.2594e-17	Zinc/iron permease
	ENSFCAG00000012040	37.0255	4.31501	3.1011	3.1657e-08	Amino acid/polyamine transporter I
	ENSFCAG00000012098	211.066	3120.12	-3.8858	0	Actin-related protein
	ENSFCAG00000012143	43.355	5.75335	2.9137	5.9284e-09	Sterile alpha motif/pointed domain
	ENSFCAG00000012198	118.854	307.64	-1.3721	1.2955e-18	Proteinase inhibitor I29, cathepsin propeptide
	ENSFCAG00000012225	14.7688	57.0814	-1.9505	7.0834e-07	Glycogen/starch/alpha-glucan phosphorylase
	ENSFCAG00000012233	33.6333	174.244	-2.3732	5.8736e-23	Concanavalin A-like lectin/glucanases superfamily
	ENSFCAG00000012354	56.2209	17.3833	1.6934	1.2869e-06	Lipoprotein lipase, LIPH
	ENSFCAG00000012383	98.914	34.7667	1.5085	2.8993e-09	Membrane attack complex component/perforin (MACPF) domain
	ENSFCAG00000012398	2.52353	40.3145	-3.9978	9.9495e-10	Major facilitator superfamily domain, general substrate transporter
	ENSFCAG00000012400	32.0612	88.4372	-1.4638	6.5252e-07	SRCR-like domain
	ENSFCAG00000012415	26.8901	150.162	-2.4814	4.9079e-21
	ENSFCAG00000012445	210.363	1.43834	7.1923	6.5256e-50	Gastrin/cholecystokinin peptide hormone
	ENSFCAG00000012541	59.7373	26.9585	1.1479	0.00014964	6-phosphogluconate dehydrogenase, C-terminal-like
	ENSFCAG00000012561	20.0641	60.2458	-1.5862	1.221e-05	Dimethylaniline monooxygenase, N-oxide-forming
	ENSFCAG00000012580	2.89585	122.957	-5.408	6.5782e-30	Beta-2-glycoprotein-1 fifth domain
	ENSFCAG00000012651	22.7531	61.643	-1.4379	4.2334e-05	Major facilitator superfamily domain, general substrate transporter
	ENSFCAG00000012665	68.218	19.849	1.7811	3.513e-08	Zinc finger, C2H2-like
	ENSFCAG00000012703	2028.92	25.0682	6.3387	0	P-type trefoil
	ENSFCAG00000012704	1854.13	15.7395	6.8802	0	P-type trefoil
	ENSFCAG00000012724	28.4621	117.903	-2.0505	1.6077e-13	P-loop containing nucleoside triphosphate hydrolase
	ENSFCAG00000012746	217.23	919.755	-2.082	2.5491e-96	Tropomyosin
	ENSFCAG00000012765	51.9185	21.2874	1.2863	0.00012196	ROK
	ENSFCAG00000012767	43.1068	8.71221	2.3068	2.8093e-07	Tissue factor/coagulation factor III
	ENSFCAG00000012817	73.6374	29.3421	1.3275	2.8552e-06	14-3-3 domain
	ENSFCAG00000012882	80.7529	316.352	-1.9699	6.5287e-32	AB-hydrolase YheT, putative
	ENSFCAG00000012894	162.83	47.3418	1.7822	1.5665e-17	NADP-dependent oxidoreductase domain
	ENSFCAG00000012908	11.5834	0	5.5539	0.00033588	C-type lectin fold
	ENSFCAG00000012933	81.7044	40.5611	1.0103	5.5855e-05	Ribosomal protein L7/L12, oligomerisation
	ENSFCAG00000012944	72.1067	22.0271	1.7109	3.3748e-08	Protein kinase-like domain
	ENSFCAG00000012945	51.9599	19.1504	1.44	3.1002e-05	Protein kinase-like domain
	ENSFCAG00000012949	28.3794	6.90402	2.0393	0.00010695	Homeodomain-like
	ENSFCAG00000013007	82.2422	25.438	1.6929	4.7732e-09	P-loop containing nucleoside triphosphate hydrolase
	ENSFCAG00000013037	73.5133	219.572	-1.5786	8.8503e-17	Dimethylaniline monooxygenase, N-oxide-forming
	ENSFCAG00000013086	153.191	317.215	-1.0501	1.1437e-12	Amine oxidase
	ENSFCAG00000013101	504.788	156.286	1.6915	1.2291e-47	Trypsin Inhibitor-like, cysteine rich domain
	ENSFCAG00000013125	22.3808	192.244	-3.1026	2.5259e-33	PTB/PI domain
	ENSFCAG00000013139	49.5604	128.669	-1.3764	1.1326e-08	Glucose-6-phosphatase
	ENSFCAG00000013165	319.33	1118.25	-1.8081	4.5528e-96	P-loop containing nucleoside triphosphate hydrolase
	ENSFCAG00000013176	282.428	692.374	-1.2937	2.55e-36	Ubiquitin-related domain
	ENSFCAG00000013177	22.8359	60.2458	-1.3996	7.4867e-05	LIM and senescent cell antigen-like-containing domain protein 1
	ENSFCAG00000013232	1681	3786.98	-1.1717	1.4244e-161	t-SNARE
	ENSFCAG00000013254	0	48.287	-5.9409	9.3579e-13	Fibrinogen, alpha/beta/gamma chain, coiled coil domain
	ENSFCAG00000013258	8.19113	37.2735	-2.186	1.4933e-05	Carboxypeptidase-like, regulatory domain
	ENSFCAG00000013260	60.1096	26.712	1.1701	0.00011442	Armadillo-type fold
	ENSFCAG00000013292	63.0882	29.7119	1.0863	0.00018418	Proteinase inhibitor I47, latexin
	ENSFCAG00000013315	55.8072	183.285	-1.7156	5.6039e-16	Major facilitator superfamily domain, general substrate transporter
	ENSFCAG00000013323	68.9213	31.0681	1.1495	4.562e-05	ADAM, cysteine-rich
	ENSFCAG00000013368	126.301	578.581	-2.1957	1.2544e-65	PDZ domain
	ENSFCAG00000013396	15.4721	57.3691	-1.8906	1.155e-06	AhpD-like
	ENSFCAG00000013399	52.084	20.9997	1.3105	9.6025e-05	Regulator of chromosome condensation 1/beta-lactamase-inhibitor protein II
	ENSFCAG00000013466	30.9029	92.67	-1.5844	5.9716e-08	P-loop containing nucleoside triphosphate hydrolase
	ENSFCAG00000013467	28.2552	72.3278	-1.356	2.3511e-05	P-loop containing nucleoside triphosphate hydrolase
	ENSFCAG00000013488	142.683	68.2183	1.0646	3.0306e-08	P-loop containing nucleoside triphosphate hydrolase
	ENSFCAG00000013540	37.4392	93.7796	-1.3247	2.3222e-06	Pleckstrin homology domain
	ENSFCAG00000013542	67.9284	27.8626	1.2857	1.1158e-05	EF-hand domain
	ENSFCAG00000013550	77.7743	37.3968	1.0564	4.7801e-05	P-loop containing nucleoside triphosphate hydrolase
	ENSFCAG00000013558	7.48785	35.1776	-2.232	2.011e-05	TatD family
	ENSFCAG00000013560	52.87	683.991	-3.6935	2.6636e-132	CUB domain
	ENSFCAG00000013580	382.294	1411.95	-1.8849	3.7294e-128	Smooth muscle protein/calponin
	ENSFCAG00000013607	77.6916	176.833	-1.1866	3.4255e-09	Sterile alpha motif/pointed domain
	ENSFCAG00000013653	33.716	11.0546	1.6088	0.00029166	P-loop containing nucleoside triphosphate hydrolase
	ENSFCAG00000013665	41.5348	184.436	-2.1507	1.5922e-21	CD20-like
	ENSFCAG00000013673	1536.13	16.6847	6.5246	0	Aspartic peptidase domain
	ENSFCAG00000013705	49.0226	14.9587	1.7125	5.2409e-06	Purine 5'-nucleotidase
	ENSFCAG00000013825	26.8487	160.683	-2.5813	2.1667e-23	Sodium/solute symporter, subgroup
	ENSFCAG00000013833	92.4191	39.3282	1.2326	6.6958e-07	von Willebrand factor, type A
	ENSFCAG00000013844	95.0667	44.4241	1.0976	3.7206e-06	P-loop containing nucleoside triphosphate hydrolase
	ENSFCAG00000013847	106.774	828.975	-2.9568	2.395e-131	Pyridoxal phosphate-dependent transferase
	ENSFCAG00000013873	65.4463	160.642	-1.2955	1.2952e-09	PKD/REJ-like protein
	ENSFCAG00000013882	41.3693	14.9587	1.4676	0.00016528
	ENSFCAG00000013887	9.80453	35.7118	-1.8649	0.00014495	Six-hairpin glycosidase-like
	ENSFCAG00000013893	22.2153	60.6567	-1.4491	4.3708e-05	S-adenosyl-L-methionine-dependent methyltransferase-like
	ENSFCAG00000013904	46.0854	12.7396	1.855	3.2789e-06	Domain of unknown function DUF1981, Sec7 associated
	ENSFCAG00000013983	65.5704	31.5612	1.0549	0.00019184	S-adenosyl-L-methionine-dependent methyltransferase-like
	ENSFCAG00000013991	93.9911	22.5202	2.0613	1.2746e-12	GPCR, family 3, C-terminal
	ENSFCAG00000014062	30.0341	1.60272	4.228	2.7977e-08	S100/CaBP-9k-type, calcium binding, subdomain
	ENSFCAG00000014130	279.284	722.127	-1.3705	2.0174e-41	Alkaline-phosphatase-like, core domain
	ENSFCAG00000014139	252.684	682.059	-1.4326	5.1644e-42	Transcription factor, Skn-1-like, DNA-binding domain
	ENSFCAG00000014143	31.1097	9.41083	1.725	0.00026635	P-loop containing nucleoside triphosphate hydrolase
	ENSFCAG00000014182	73.4305	410.049	-2.4813	1.5303e-54	Concanavalin A-like lectin/glucanases superfamily
	ENSFCAG00000014201	53.8215	108.163	-1.007	6.3634e-05	CIDE-N domain
	ENSFCAG00000014227	81.1252	166.395	-1.0364	3.5747e-07
	ENSFCAG00000014234	935.195	257.914	1.8584	8.4858e-98	Proteinase inhibitor, propeptide
	ENSFCAG00000014334	64.0811	162.121	-1.3391	3.7061e-10	Concanavalin A-like lectin/glucanases superfamily
	ENSFCAG00000014422	73.8442	176.833	-1.2598	4.9969e-10	Alpha/Beta hydrolase fold
	ENSFCAG00000014450	133.871	60.78	1.1392	1.659e-08	NOP5, N-terminal
	ENSFCAG00000014459	35.3708	83.0126	-1.2308	2.9454e-05	P-loop containing nucleoside triphosphate hydrolase
	ENSFCAG00000014565	51.1325	17.1368	1.5771	1.0758e-05	Outer membrane protein, IML2, mitochondrial/Tetratricopeptide repeat protein 39
	ENSFCAG00000014589	340.511	99.9849	1.7679	1.4852e-34	6-phosphogluconate dehydrogenase, C-terminal-like
	ENSFCAG00000014597	10.1355	61.3964	-2.5987	6.2567e-10	Gamma-butyrobetaine,2-oxoglutarate dioxygenase
	ENSFCAG00000014740	334.595	2484.87	-2.8927	0	Collagen triple helix repeat
	ENSFCAG00000014741	70.2451	180.491	-1.3615	2.0537e-11	Collagen triple helix repeat
	ENSFCAG00000014814	212.68	429.816	-1.015	9.7279e-16	Collagen triple helix repeat
	ENSFCAG00000014817	107.477	31.479	1.7716	5.322e-12	Terpenoid cyclases/protein prenyltransferase alpha-alpha toroid
	ENSFCAG00000014846	692.357	2216.85	-1.6789	3.5109e-169	Major facilitator superfamily domain, general substrate transporter
	ENSFCAG00000014860	200.103	95.9165	1.0609	6.0152e-11	Proliferation-associated protein 1
	ENSFCAG00000014873	4.30241	50.6705	-3.5579	5.23e-11	Gasdermin
	ENSFCAG00000014914	122.66	280.763	-1.1947	6.8507e-14	Amino acid/polyamine transporter I
	ENSFCAG00000014926	67.4734	18.5751	1.8609	1.6893e-08	Protein kinase-like domain
	ENSFCAG00000014932	60.6474	322.845	-2.4123	6.4101e-42	Ion transport domain
	ENSFCAG00000014937	12.1626	66.9032	-2.4596	4.1448e-10	Peptidase M13, C-terminal domain
	ENSFCAG00000014972	43.0655	12.1231	1.8288	8.3295e-06	Protein kinase-like domain
	ENSFCAG00000015113	85.4276	20.5066	2.0586	1.3739e-11	WD40-repeat-containing domain
	ENSFCAG00000015114	59.9441	24.8216	1.272	4.2157e-05	GNS1/SUR4 membrane protein
	ENSFCAG00000015117	23.2082	70.1086	-1.595	2.1553e-06	Xylose isomerase-like, TIM barrel domain
	ENSFCAG00000015233	10.8388	36.4516	-1.7498	0.00024783	Cation efflux protein
	ENSFCAG00000015257	41.4107	8.09578	2.3548	3.5302e-07	Insulin-like growth factor binding protein, N-terminal
	ENSFCAG00000015262	60.3578	123.615	-1.0342	1.1912e-05	BNR repeat
	ENSFCAG00000015263	325.701	107.588	1.598	3.6772e-29	Annexin repeat
	ENSFCAG00000015266	27.2624	80.7934	-1.5673	5.216e-07	Guanine deaminase
	ENSFCAG00000015270	29.1654	0	6.0116	1.3178e-08	Terpenoid cyclases/protein prenyltransferase alpha-alpha toroid
	ENSFCAG00000015282	15.679	60.9033	-1.9577	2.8113e-07	Terpenoid cyclases/protein prenyltransferase alpha-alpha toroid
	ENSFCAG00000015298	1.24108	18.4107	-3.8909	4.2809e-05	Carboxypeptidase-like, regulatory domain
	ENSFCAG00000015350	45.2994	18.2463	1.3119	0.00027227	dUTPase-like
	ENSFCAG00000015357	53.4492	15.2464	1.8097	8.1675e-07	Sterile alpha motif/pointed domain
	ENSFCAG00000015377	167.463	74.6291	1.166	1.3382e-10	Quinonprotein alcohol dehydrogenase-like superfamily
	ENSFCAG00000015379	67.7216	23.0545	1.5546	5.2877e-07	MHC classes I/II-like antigen recognition protein
	ENSFCAG00000015392	49.4777	141.656	-1.5175	9.2282e-11	Proteinase inhibitor, propeptide
	ENSFCAG00000015398	37.1497	135.121	-1.8628	1.5229e-13	Glycoside hydrolase, superfamily
	ENSFCAG00000015500	68.9627	149.505	-1.1163	2.5576e-07	Acid ceramidase-like
	ENSFCAG00000015541	61.6403	28.9722	1.0892	0.00021228	50S ribosomal protein L30e-like
	ENSFCAG00000015600	95.5631	227.298	-1.2501	2.4714e-12	Variant SH3 domain
	ENSFCAG00000015602	87.0824	42.4926	1.0352	2.2619e-05	S-adenosyl-L-methionine-dependent methyltransferase-like
	ENSFCAG00000015639	110.497	45.8213	1.2699	2.7978e-08	Nicotinamide phosphoribosyl transferase
	ENSFCAG00000015676	65.4463	28.6024	1.1942	4.3838e-05	Single hybrid motif
	ENSFCAG00000015704	39.7145	14.7121	1.4327	0.00028447	Translation initiation factor, beta propellor-like domain
	ENSFCAG00000015719	66.7701	28.9722	1.2045	3.2721e-05	P-loop containing nucleoside triphosphate hydrolase
	ENSFCAG00000015767	61.268	767.044	-3.6461	1.1044e-146	Apolipoprotein A-II (ApoA-II)
	ENSFCAG00000015785	48.3607	20.3833	1.2464	0.00028952	Peptidase M3A/M3B
	ENSFCAG00000015792	75.7886	11.3834	2.735	8.6142e-14	Peptidase M10A, stromelysin-type
	ENSFCAG00000016266	17.4579	57.2869	-1.7143	6.0532e-06	Immunoglobulin-like domain
	ENSFCAG00000018204	34.0056	1.27396	4.7384	1.4385e-09	Cation/H+ exchanger
	ENSFCAG00000018403	93.7015	275.544	-1.5561	3.0746e-20	Chitobiase/beta-hexosaminidase domain 2-like
	ENSFCAG00000018455	275.975	866.865	-1.6513	1.1675e-65	Cadherin-like
	ENSFCAG00000018483	4470.08	12511.3	-1.4849	0	Apolipoprotein A1/A4/E
	ENSFCAG00000018500	115.875	54.4924	1.0884	3.8576e-07	FerIin domain
	ENSFCAG00000018501	5.29527	32.3009	-2.6088	6.9468e-06	Pyridoxal phosphate-dependent transferase
	ENSFCAG00000018510	56.676	122.3	-1.1096	3.5443e-06	Organic solute transporter subunit alpha/Transmembrane protein 184
	ENSFCAG00000018570	82.5732	185.751	-1.1696	2.1988e-09	Transmembrane protein 6/97
	ENSFCAG00000018600	47.5334	13.0272	1.8674	2.0824e-06	Dbl homology (DH) domain
	ENSFCAG00000018602	540.283	233.421	1.2108	1.8601e-32	Anaphylatoxin, complement system
	ENSFCAG00000018624	14.8102	1.39724	3.4059	0.00027536	Polyketide synthase, KR
	ENSFCAG00000018632	47.0783	17.7121	1.4103	9.3184e-05	Ribonuclease H-like domain
	ENSFCAG00000018674	100.61	35.9995	1.4827	3.2835e-09	Na/K/Cl co-transporter superfamily
	ENSFCAG00000018690	25.1939	142.971	-2.5046	2.6011e-20	Six-hairpin glycosidase-like
	ENSFCAG00000018794	54.1524	19.397	1.4812	1.4403e-05	Transcription factor, Skn-1-like, DNA-binding domain
	ENSFCAG00000018846	1.94436	23.2189	-3.5779	8.4466e-06	Fatty acid hydroxylase
	ENSFCAG00000018943	40.7074	13.3971	1.6034	7.144e-05	Guanylate-kinase-associated protein
	ENSFCAG00000018957	25.649	61.232	-1.2554	0.00026364	Collagen triple helix repeat
	ENSFCAG00000019057	1178.69	459.651	1.3586	6.8965e-81	Lipoprotein lipase, LIPH
	ENSFCAG00000019152	46.2509	18.9039	1.2908	0.00027729	Rhodanese-like domain
	ENSFCAG00000019190	128.948	536.458	-2.0567	4.8737e-56	TGF beta-induced protein bIGH3/osteoblast-specific factor 2
	ENSFCAG00000019220	50.2637	16.7258	1.5874	1.1695e-05	FERM, N-terminal
	ENSFCAG00000019331	246.437	111.163	1.1485	1.3088e-14	GroEL-like apical domain
	ENSFCAG00000019375	47.5747	109.848	-1.2072	2.2755e-06	Phospholipid/glycerol acyltransferase
	ENSFCAG00000021944	67.7216	21.1641	1.678	1.2798e-07
	ENSFCAG00000022077	68.0112	627.32	-3.2054	6.1372e-108	Calponin homology domain
	ENSFCAG00000022153	54.773	113.957	-1.057	1.8101e-05	Amine oxidase
	ENSFCAG00000022167	57.0483	172.354	-1.5951	1.0854e-13	Chitobiase/beta-hexosaminidase domain 2-like
	ENSFCAG00000022264	34.6261	9.90398	1.8058	7.3849e-05	P-loop containing nucleoside triphosphate hydrolase
	ENSFCAG00000022270	14.7275	55.6431	-1.9177	1.3108e-06
	ENSFCAG00000022312	0	13.5204	-4.1824	0.00033284	Pancreatic hormone-like
	ENSFCAG00000022339	279.863	1.84929	7.2416	1.413e-65
	ENSFCAG00000022438	100.362	220.641	-1.1365	2.0236e-10	Small leucine-rich proteoglycan, class I, decorin/asporin/byglycan
	ENSFCAG00000022536	40.8729	87.3687	-1.096	0.00010605
	ENSFCAG00000022549	70.907	33.1639	1.0963	6.5519e-05	RNA recognition motif domain
	ENSFCAG00000022597	84.8898	31.8078	1.4162	1.4186e-07	S100/CaBP-9k-type, calcium binding, subdomain
	ENSFCAG00000022627	9.88727	39.4104	-1.9949	2.8419e-05	Ribonuclease H-like domain
	ENSFCAG00000022732	38.7217	6.53416	2.5671	2.4464e-07	TNFR/NGFR cysteine-rich region
	ENSFCAG00000022755	10.5905	36.2461	-1.775	0.00022162	Double C2 protein, alpha/beta/gamma type
	ENSFCAG00000022774	501.81	1549.25	-1.6264	2.7746e-113	Ribonuclease A-domain
	ENSFCAG00000022800	43.9342	95.1357	-1.1146	4.0345e-05	Thioredoxin-like fold
	ENSFCAG00000022825	70.907	24.2052	1.5506	3.0036e-07	Immunoglobulin V-set domain
	ENSFCAG00000022830	43.4792	9.6985	2.1645	6.675e-07	Nucleophile aminohydrolases, N-terminal
	ENSFCAG00000022886	143.924	61.7663	1.2204	7.4021e-10	CD80-like, immunoglobulin C2-set
	ENSFCAG00000022898	12.9072	48.1226	-1.8985	7.9185e-06	C-type lectin fold
	ENSFCAG00000022962	80.0083	163.642	-1.0323	4.8988e-07	Cation efflux protein
	ENSFCAG00000022972	68.3835	226.271	-1.7263	1.575e-19	Sodium-dependent phosphate transport protein
	ENSFCAG00000023004	51.6703	22.6024	1.1929	0.0002858	Fatty acid hydroxylase
	ENSFCAG00000023052	116.289	233.504	-1.0057	4.3744e-09	Immunoglobulin
	ENSFCAG00000023080	86.7101	32.0544	1.4357	7.8593e-08	Baculoviral inhibition of apoptosis protein repeat
	ENSFCAG00000023087	123.115	354.899	-1.5274	6.4589e-25
	ENSFCAG00000023117	30.6133	6.53416	2.2281	2.212e-05	C-type lectin fold
	ENSFCAG00000023146	167.091	75.3277	1.1494	2.1857e-10	HnRNP R/Q splicing factor
	ENSFCAG00000023265	57.6688	16.5203	1.8035	3.2046e-07	Immunoglobulin V-set domain
	ENSFCAG00000023287	53.2009	116.957	-1.1365	3.6585e-06	START domain
	ENSFCAG00000023290	34.5848	8.71221	1.989	2.5356e-05	Cyclin A/B/D/E/F
	ENSFCAG00000023314	41.7003	11.0135	1.9208	6.0464e-06	Histone chaperone, ASF1-like
	ENSFCAG00000023366	44.472	95.0946	-1.0965	5.2167e-05	Fibulin-1
	ENSFCAG00000023377	14.7688	1.43834	3.3601	0.00030258	Cation/H+ exchanger
	ENSFCAG00000023492	43.8101	106.478	-1.2812	9.8488e-07	TB2/DP1/HVA22-related protein
	ENSFCAG00000023543	61.2266	15.3697	1.9941	1.9936e-08	Quinonprotein alcohol dehydrogenase-like superfamily
	ENSFCAG00000023590	67.6802	15.6984	2.1081	1.0302e-09	Sodium:dicarboxylate symporter
	ENSFCAG00000023774	76.6987	162.696	-1.0849	1.5827e-07	Prolyl 4-hydroxylase, alpha subunit
	ENSFCAG00000023809	84.8485	981.603	-3.5322	1.5849e-182	Amidinotransferase
	ENSFCAG00000023812	53.2837	19.5614	1.4457	2.3332e-05	Histidine phosphatase superfamily
	ENSFCAG00000023879	29.91	5.2602	2.5074	7.4583e-06	Calycin-like
	ENSFCAG00000023894	39.6732	152.34	-1.9411	6.794e-16	Aquaporin-like
	ENSFCAG00000023943	40.3765	114.697	-1.5062	6.8014e-09	Tetraspanin, EC2 domain
	ENSFCAG00000024003	242.714	561.444	-1.2099	9.24e-27	Proteinase inhibitor I25, cystatin
	ENSFCAG00000024048	50.4706	18.8217	1.423	4.6663e-05	Methylthioadenosine phosphorylase (MTAP)
	ENSFCAG00000024091	29.7445	93.8617	-1.6579	1.6289e-08	Reverse transcriptase domain
	ENSFCAG00000024154	84.5175	30.4927	1.4708	6.9502e-08	Phosphoserine aminotransferase
	ENSFCAG00000024196	24.1183	1.93148	3.6423	1.9525e-06	Serpin domain
	ENSFCAG00000024232	95.3977	833.331	-3.1269	1.8097e-139	Alkaline-phosphatase-like, core domain
	ENSFCAG00000024268	96.6801	421.679	-2.1249	2.4082e-46	CD36 antigen
	ENSFCAG00000024285	82.3249	36.1639	1.1868	5.0641e-06	Insulin-like growth factor binding protein, N-terminal
	ENSFCAG00000024356	47.4506	11.9176	1.9933	7.8202e-07	Retroviral matrix, N-terminal
	ENSFCAG00000024368	177.268	437.953	-1.3048	6.7364e-24
	ENSFCAG00000024379	153.853	474.774	-1.6257	6.2502e-36	Galactose mutarotase-like domain
	ENSFCAG00000024425	106.609	32.8763	1.6972	2.4326e-11	P-loop containing nucleoside triphosphate hydrolase
	ENSFCAG00000024446	22.7118	67.6429	-1.5745	4.0664e-06	Sialidases
	ENSFCAG00000024457	11.9971	45.1227	-1.9112	1.3846e-05	Protein-tyrosine phosphatase-like
	ENSFCAG00000024477	64.7844	147.902	-1.1909	5.9001e-08	Golgi pH regulator, conserved domain
	ENSFCAG00000024493	38.7631	13.9724	1.4721	0.00025803	Protein kinase-like domain
	ENSFCAG00000024576	1760.47	19.9312	6.4648	0	Trypsin Inhibitor-like, cysteine rich domain
	ENSFCAG00000024627	34.3779	80.5469	-1.2283	3.9869e-05	Glycosyl transferase, family 28, C-terminal
	ENSFCAG00000024660	2085.88	425.255	2.2943	4.6118e-278	C-type lectin fold
	ENSFCAG00000024676	139.291	67.0265	1.0553	5.4044e-08	Calponin repeat
	ENSFCAG00000024693	29.6204	113.218	-1.9344	3.8166e-12	Polyketide synthase, KR
	ENSFCAG00000024866	117.944	316.763	-1.4253	3.0658e-20	Amino acid/polyamine transporter I
	ENSFCAG00000024897	708.615	293.38	1.2722	4.6832e-45	P-loop containing nucleoside triphosphate hydrolase
	ENSFCAG00000024900	93.536	45.7391	1.0321	1.1776e-05	Terpenoid synthase
	ENSFCAG00000024961	335.298	97.8069	1.7774	2.7993e-34	Trypsin-like cysteine/serine peptidase domain
	ENSFCAG00000024972	60.1924	143.998	-1.2584	2.062e-08	Transcription factor, Skn-1-like, DNA-binding domain
	ENSFCAG00000024975	14.9343	1.02738	3.8616	0.00013486
	ENSFCAG00000025027	36.5291	11.1368	1.7137	8.3628e-05
	ENSFCAG00000025055	72.5618	1355.49	-4.2235	2.2834e-284	Concanavalin A-like lectin/glucanases superfamily
	ENSFCAG00000025062	46.1268	121.601	-1.3985	1.8771e-08
	ENSFCAG00000025080	91.7158	41.0953	1.1582	2.2516e-06	N-terminal acetyltransferase A, auxiliary subunit
	ENSFCAG00000025095	3.14407	21.7394	-2.7896	0.00012868	Cysteine-rich flanking region, C-terminal
	ENSFCAG00000025144	147.482	17.5477	3.0712	4.0914e-28	CD80-like, immunoglobulin C2-set
	ENSFCAG00000025148	35.5362	124.807	-1.8123	3.4517e-12	Amino acid permease/ SLC12A domain
	ENSFCAG00000025186	26.766	98.6288	-1.8816	2.0847e-10	L6 membrane
	ENSFCAG00000025234	70.8656	26.4654	1.421	1.4365e-06	Nuclear hormone receptor, ligand-binding
	ENSFCAG00000025259	35.619	0	6.1745	3.6142e-10	Glycosyl transferase, family 10
	ENSFCAG00000025260	433.344	179.628	1.2705	3.7011e-28	CD80-like, immunoglobulin C2-set
	ENSFCAG00000025275	12.7831	44.6706	-1.8051	3.3177e-05	Peptidase M28
	ENSFCAG00000025400	3.97145	33.5749	-3.0796	5.4901e-07	Ion transport domain
	ENSFCAG00000025411	5.08843	29.8763	-2.5537	1.9552e-05	Retroviral matrix, N-terminal
	ENSFCAG00000025432	105.823	288.736	-1.4481	4.9919e-19
	ENSFCAG00000025479	74.0097	18.4518	2.004	6.0312e-10	Cytochrome P450, B-class
	ENSFCAG00000025545	232.496	475.432	-1.032	1.0094e-17	Nuclear hormone receptor, ligand-binding
	ENSFCAG00000025601	41.7416	87.6974	-1.071	0.00014159	PDZ domain
	ENSFCAG00000025794	55.2694	152.957	-1.4686	5.3881e-11	S-adenosyl-L-methionine-dependent methyltransferase-like
	ENSFCAG00000025831	20.0641	64.232	-1.6787	2.4062e-06	Concanavalin A-like lectin/glucanases superfamily
	ENSFCAG00000025913	10.6733	71.8757	-2.7515	4.8428e-12	Neuronal protein 3.1
	ENSFCAG00000025937	74.2166	28.6024	1.3756	1.4321e-06	Variant SH3 domain
	ENSFCAG00000025962	13.1141	0	4.6175	0.00018337	C2 domain
	ENSFCAG00000025975	56.1382	25.8901	1.1166	0.00031712	P-loop containing nucleoside triphosphate hydrolase
	ENSFCAG00000025998	96.8456	46.3555	1.0629	5.1504e-06	Thioredoxin-like fold
	ENSFCAG00000026022	566.015	1187.61	-1.0692	1.8709e-44	Cytochrome P450, B-class
	ENSFCAG00000026064	30.5306	114.163	-1.9028	5.508e-12	Uncharacterised protein family UPF0573/UPF0605
	ENSFCAG00000026103	44.3893	15.9861	1.4734	9.1244e-05	Rho GTPase activation protein
	ENSFCAG00000026148	19.5677	1.89039	3.3717	3.1197e-05	PKD/Chitinase domain
	ENSFCAG00000026154	50.0569	20.2189	1.3079	0.00013438	Cyclin, C-terminal domain
	ENSFCAG00000026183	43.2723	94.6015	-1.1284	3.5003e-05
	ENSFCAG00000026231	64.5775	152.299	-1.2378	1.2992e-08
	ENSFCAG00000026257	1005.77	2748.25	-1.4502	4.5521e-167	Calycin-like
	ENSFCAG00000026278	581.115	1748.52	-1.5892	3.1135e-123	Alkaline-phosphatase-like, core domain
	ENSFCAG00000026307	106.609	364.639	-1.7741	1.1328e-31	Alkaline-phosphatase-like, core domain
	ENSFCAG00000026308	98.459	31.9311	1.6246	4.6143e-10	UAA transporter
	ENSFCAG00000026353	49.6846	101.834	-1.0354	6.9343e-05	Pleiotrophin/Midkine disulphide-rich domain
	ENSFCAG00000026452	129.32	52.6842	1.2955	1.0911e-09	P-loop containing nucleoside triphosphate hydrolase
	ENSFCAG00000026456	139.828	63.6567	1.1353	8.7262e-09	Ribonuclease H-like domain
	ENSFCAG00000026474	182.521	89.2591	1.032	9.3243e-10	Mitochondrial glycoprotein
	ENSFCAG00000026499	30.5719	85.5605	-1.4847	7.4588e-07	Growth hormone/erythropoietin receptor, ligand binding
	ENSFCAG00000026592	392.016	95.5056	2.0373	5.8495e-47	Calycin-like
	ENSFCAG00000026593	199.235	431.378	-1.1145	2.2873e-18	Interferon alpha/beta receptor, beta chain
	ENSFCAG00000026637	47.2438	108.409	-1.1983	3.0649e-06	Acyl-CoA N-acyltransferase
	ENSFCAG00000026671	8.52208	43.3145	-2.3456	1.0452e-06	PKC-activated phosphatase-1 inhibitor
	ENSFCAG00000026755	67.3079	32.7941	1.0373	0.0001906	P-loop containing nucleoside triphosphate hydrolase
	ENSFCAG00000026772	82.8628	30.1229	1.4599	1.0862e-07	Phenylalanyl-tRNA synthetase, B3/B4
	ENSFCAG00000026781	72.1067	170.669	-1.243	1.534e-09	Phosphatidic acid phosphatase type 2/haloperoxidase
	ENSFCAG00000026874	11.9557	37.8488	-1.6625	0.00032601	Retroviral matrix, N-terminal
	ENSFCAG00000026889	197.001	662.416	-1.7495	5.1172e-55	EF-hand domain
	ENSFCAG00000026890	63.0055	23.712	1.4099	6.196e-06	P-loop containing nucleoside triphosphate hydrolase
	ENSFCAG00000027011	728.059	332.954	1.1287	4.5407e-39	Tubulin/FtsZ, C-terminal
	ENSFCAG00000027020	1960.62	700.634	1.4846	8.3484e-151	CD80-like, immunoglobulin C2-set
	ENSFCAG00000027022	26.7246	92.5056	-1.7914	2.8571e-09	Glycoside hydrolase, superfamily
	ENSFCAG00000027043	139.373	347.173	-1.3167	1.5286e-19	Aquaporin-like
	ENSFCAG00000027112	102.927	43.3556	1.2473	1.2198e-07	Molybdenum cofactor biosynthesis, MoeB
	ENSFCAG00000027142	63.5019	27.8626	1.1885	6.0479e-05	Immunoglobulin V-set domain
	ENSFCAG00000027206	106.402	227.257	-1.0948	4.2067e-10
	ENSFCAG00000027241	49.4363	13.0683	1.9195	8.4549e-07	Nucleotide-diphospho-sugar transferases
	ENSFCAG00000027293	0	17.1368	-5.1094	2.4828e-05	Cytochrome P450
	ENSFCAG00000027305	64.2052	27.9037	1.2022	4.7546e-05
	ENSFCAG00000027342	46.7887	139.806	-1.5792	3.1352e-11	Immunoglobulin-like domain
	ENSFCAG00000027384	37.977	118.313	-1.6394	3.2443e-10	ARID/BRIGHT DNA-binding domain
	ENSFCAG00000027436	632.62	149.587	2.0804	1.4858e-76	Interferon alpha-inducible protein 6/27
	ENSFCAG00000027440	3066.71	287.503	3.415	0	C-type lectin fold
	ENSFCAG00000027460	19.8986	288.736	-3.859	9.9011e-59	Pre-ATP-grasp domain
	ENSFCAG00000027502	24.1597	5.83554	2.0497	0.00033618	Glycosyl transferase, family 28, C-terminal
	ENSFCAG00000027527	96.8042	37.8077	1.3564	5.0226e-08	Prefoldin
	ENSFCAG00000027549	147.358	320.42	-1.1206	3.7147e-14	Nuclear coactivator
	ENSFCAG00000027622	887.537	438.364	1.0177	1.0601e-40	RNA recognition motif domain, eukaryote
	ENSFCAG00000027627	2.1512	21.2052	-3.3012	3.913e-05	Basic helix-loop-helix leucine zipper transcrition factor MiT/TFE
	ENSFCAG00000027684	33.8815	10.4382	1.6986	0.00016564	Membrane bound O-acyl transferase, MBOAT
	ENSFCAG00000027720	13.6519	45.5747	-1.7391	4.523e-05	Alpha/Beta hydrolase fold
	ENSFCAG00000027744	132.01	60.4101	1.1278	2.6495e-08	Beta-lactamase-like
	ENSFCAG00000027750	840.004	297.777	1.4962	2.3249e-66	Proteinase inhibitor I19, pacifastin
	ENSFCAG00000027756	15.9686	172.148	-3.4303	9.6446e-33	Glycosyl transferase, family 28, C-terminal
	ENSFCAG00000027784	277.712	78.8619	1.8162	1.9019e-29	SMAD/FHA domain
	ENSFCAG00000027804	93.1223	12.6163	2.8838	2.1313e-17	Nucleoside diphosphate kinase
	ENSFCAG00000027806	118.978	58.8485	1.0156	1.0496e-06	P-loop containing nucleoside triphosphate hydrolase
	ENSFCAG00000027848	22.174	56.5061	-1.3495	0.00019696	Trypsin Inhibitor-like, cysteine rich domain
	ENSFCAG00000027904	99.6587	49.1089	1.021	7.2543e-06	Ribosomal protein L22e
	ENSFCAG00000027959	204.406	461.624	-1.1753	2.7677e-21	P-loop containing nucleoside triphosphate hydrolase
	ENSFCAG00000027987	13.3623	49.15	-1.879	7.4057e-06
	ENSFCAG00000028084	18.0784	77.4647	-2.0993	1.2304e-09	Amino acid/polyamine transporter I
	ENSFCAG00000028164	56.345	148.519	-1.3983	5.1794e-10	Beta-lactamase/transpeptidase-like
	ENSFCAG00000028170	90.061	0	6.9278	1.0747e-22	Immunoglobulin-like domain
	ENSFCAG00000028217	41.6589	243.079	-2.5447	5.4014e-34	Cytochrome P450, B-class
	ENSFCAG00000028232	72.6032	155.957	-1.103	1.9036e-07	Immunoglobulin subtype 2
	ENSFCAG00000028305	26.1454	6.69854	1.9646	0.00027918	Forkhead box protein, C-terminal
	ENSFCAG00000028307	84.352	189.819	-1.1701	1.4499e-09	Sulphate transporter
	ENSFCAG00000028312	37.3565	13.1916	1.5017	0.00027549	Protein kinase-like domain
	ENSFCAG00000028381	50.0982	16.4792	1.6041	1.0473e-05
	ENSFCAG00000028385	72.9341	151.395	-1.0537	8.3207e-07	Rap GTPase activating protein domain
	ENSFCAG00000028394	546.158	176.135	1.6326	4.2566e-49	CD59 antigen
	ENSFCAG00000028444	55.6831	343.31	-2.6242	5.9015e-49	Galactose-binding domain-like
	ENSFCAG00000028498	28.338	67.7251	-1.257	0.0001224	Haem oxygenase-like, multi-helical
	ENSFCAG00000028555	143.883	42.2871	1.7666	1.6502e-15	Calycin-like
	ENSFCAG00000028630	1.57203	16.1094	-3.3572	0.00030446	Regucalcin
	ENSFCAG00000028631	20.1055	62.3005	-1.6317	5.4846e-06
	ENSFCAG00000028794	120.302	252.613	-1.0703	1.0842e-10	Membrane-associated, eicosanoid/glutathione metabolism (MAPEG) protein
	ENSFCAG00000028814	80.422	26.9585	1.5768	3.4062e-08	Immunoglobulin V-set domain
	ENSFCAG00000028834	50.5119	330.735	-2.711	6.2314e-49	Concanavalin A-like lectin/glucanases superfamily
	ENSFCAG00000029058	20.3537	3.90406	2.3822	0.00032613	Alpha carbonic anhydrase
	ENSFCAG00000029075	52.0426	127.149	-1.2888	7.656e-08	Follistatin/Osteonectin EGF domain
	ENSFCAG00000029142	31.7303	73.0264	-1.2026	0.00012226
	ENSFCAG00000029169	177.061	87.2454	1.0211	2.2298e-09	Adaptor protein complex, sigma subunit
	ENSFCAG00000029232	307.995	923.741	-1.5846	1.1081e-65
	ENSFCAG00000029465	39.5904	102.533	-1.3729	3.6567e-07	Small leucine-rich proteoglycan, class I, decorin/asporin/byglycan
	ENSFCAG00000029528	397.104	937.22	-1.2389	2.8802e-45	Glycoside hydrolase, families 57/38, central domain
	ENSFCAG00000029559	184.093	876.974	-2.2521	9.5226e-102	Apolipoprotein CIII
	ENSFCAG00000029564	262.985	42.6981	2.6227	3.7722e-42	Flavoprotein-like
	ENSFCAG00000029807	2648.63	10205.4	-1.946	0	Vitellinogen, superhelical
	ENSFCAG00000029903	86.0896	38.794	1.15	5.1633e-06	Zinc finger, FYVE-type
	ENSFCAG00000029915	14.6861	50.5062	-1.782	1.2316e-05	P-loop containing nucleoside triphosphate hydrolase
	ENSFCAG00000029965	222.319	569.006	-1.3558	1.8897e-32	Sodium-dependent phosphate transport protein
	ENSFCAG00000029966	56.3864	24.0408	1.2299	0.00010634	Like-Sm (LSM) domain
	ENSFCAG00000029980	14.3138	47.5473	-1.732	3.2735e-05	Aspartoacylase
	ENSFCAG00000030017	486.917	1329.11	-1.4487	1.3121e-81	Neutral/alkaline nonlysosomal ceramidase
	ENSFCAG00000030029	251.856	93.4919	1.4297	7.098e-20	CD225/Dispanin family
	ENSFCAG00000030347	60.7302	13.6437	2.1542	4.6876e-09	Serpin domain
	ENSFCAG00000030404	285.159	114.327	1.3186	4.826e-20	Membrane-associated, eicosanoid/glutathione metabolism (MAPEG) protein
	ENSFCAG00000030433	2.27531	22.397	-3.2992	2.3855e-05	Actin-related protein
	ENSFCAG00000030446	311.676	35.7529	3.1239	2.4415e-58	Immunoglobulin C1-set
	ENSFCAG00000030514	59.7787	25.438	1.2326	6.4116e-05	Protein-tyrosine phosphatase-like
	ENSFCAG00000030515	43.8929	5.87663	2.9009	5.1393e-09	Zinc finger, C2H2-like
	ENSFCAG00000030606	21.1397	80.3414	-1.9262	5.4849e-09	Collagen triple helix repeat
	ENSFCAG00000030632	144.669	64.6841	1.1613	2.6557e-09	Nucleophile aminohydrolases, N-terminal
	ENSFCAG00000030662	1.53066	19.6436	-3.6818	3.4354e-05
	ENSFCAG00000030725	17.582	48.4103	-1.4612	0.00023736	DapA-like
	ENSFCAG00000030770	53.5319	130.19	-1.2821	6.1085e-08	Thioredoxin-like fold
	ENSFCAG00000030776	96.5974	21.7805	2.1489	1.6153e-13	Immunoglobulin
	ENSFCAG00000030778	55.7245	16.3148	1.7721	6.8018e-07	Armadillo-type fold
	ENSFCAG00000030865	118.109	53.3006	1.1479	9.7335e-08	JAB1/MPN/MOV34 metalloenzyme domain
	ENSFCAG00000030880	43.7687	116.834	-1.4165	2.5603e-08	Terpenoid cyclases/protein prenyltransferase alpha-alpha toroid
	ENSFCAG00000030892	139.911	770.332	-2.461	7.274e-100	Fibrillar collagen, C-terminal
	ENSFCAG00000030926	337.119	7.8903	5.417	3.1102e-83	Kazal domain
	ENSFCAG00000031002	302.079	43.6021	2.7925	3.4865e-51	Tetratricopeptide TPR1
	ENSFCAG00000031008	48.3194	16.5614	1.5448	2.4622e-05	Anticodon-binding
	ENSFCAG00000031021	3293.04	782.044	2.0741	0	Olfactomedin-like
	ENSFCAG00000031064	67.5561	160.97	-1.2526	3.5252e-09	DNA binding domain, putative
	ENSFCAG00000031116	76.9883	273.448	-1.8286	3.5224e-25	Neurotensin/neuromedin N
	ENSFCAG00000031123	62.6332	22.5202	1.4757	3.273e-06	Pyridine nucleotide-disulphide oxidoreductase, NAD-binding domain
	ENSFCAG00000031199	16.5064	55.0677	-1.7382	7.397e-06	Nucleophile aminohydrolases, N-terminal
	ENSFCAG00000031201	176.357	797.825	-2.1776	7.5816e-89	Copper amine oxidase, N-terminal
	ENSFCAG00000031339	89.1509	208.189	-1.2236	4.6034e-11	Ankyrin repeat-containing domain
	ENSFCAG00000031370	56.6346	25.438	1.1547	0.00020883	WD40-repeat-containing domain
	ENSFCAG00000031392	83.2351	179.463	-1.1084	2.0083e-08	Death-like domain
	ENSFCAG00000031406	112.359	53.5472	1.0692	8.1412e-07	Protein phosphatase 1, regulatory subunit 15A/B, C-terminal
	ENSFCAG00000031419	225.297	660.566	-1.5519	5.1022e-46	Pyridoxal phosphate-dependent transferase
	ENSFCAG00000031459	2.1512	20.712	-3.2673	5.2224e-05
	ENSFCAG00000031465	26.3936	159.861	-2.5986	1.9009e-23	Collagen triple helix repeat
	ENSFCAG00000031543	33.9228	91.1495	-1.426	7.5913e-07	HSP20-like chaperone
	ENSFCAG00000031576	73.6788	31.9722	1.2044	1.2829e-05	RmlC-like cupin domain
	ENSFCAG00000031590	36.6118	9.45193	1.9536	1.8265e-05	Fatty acid desaturase, type 1
	ENSFCAG00000031619	145.951	352.187	-1.2709	9.4022e-19	Malic enzyme, N-terminal domain
	ENSFCAG00000031659	13.9001	0	4.797	0.00010606	Serpin domain
	ENSFCAG00000031668	26.9728	5.50677	2.2922	5.1687e-05
	ENSFCAG00000031755	97.3006	34.3968	1.5002	4.4613e-09	CD59 antigen
	ENSFCAG00000031770	518.109	207.079	1.3231	3.0106e-35	Leucine-rich repeat
	ENSFCAG00000031819	86.3791	188.381	-1.1249	5.7509e-09	Proteinase inhibitor I47, latexin
	ENSFCAG00000031832	116.827	9.41083	3.6339	1.2629e-25	SEA domain
	ENSFCAG00000031876	70.121	224.504	-1.6788	1.1693e-18	Zinc finger, C3HC4 RING-type
	ENSFCAG00000031881	53.4492	114.163	-1.0949	9.5515e-06	P-loop containing nucleoside triphosphate hydrolase
	ENSFCAG00000031884	7.03278	29.2188	-2.0547	0.00023511	Galactose mutarotase-like domain
	ENSFCAG00000031891	100.569	43.7665	1.2003	3.6859e-07	Nucleic acid-binding, OB-fold
	ENSFCAG00000031895	51.1325	20.4244	1.3239	9.8941e-05	Learning associated protein 18-like
	ENSFCAG00000031916	100.403	48.6569	1.0451	4.5888e-06	HIN-200/IF120x
	ENSFCAG00000031938	93.867	46.2733	1.0204	1.3495e-05	Protein of unknown function DUF1712, fungi
	ENSFCAG00000031981	18.4093	2.6301	2.8072	0.00019565	Immunoglobulin
	ENSFCAG00000031995	58.4962	27.6161	1.0828	0.00032761	AhpD-like
	ENSFCAG00000031999	494.818	1.68491	8.1981	3.0442e-105	BRICHOS domain
	ENSFCAG00000032015	191.747	539.13	-1.4914	1.0993e-35	Caldesmon/lymphocyte specific protein
	ENSFCAG00000032022	120.592	50.424	1.2579	8.3126e-09	Microtubule-associated protein, MAP65/Ase1/PRC1
	ENSFCAG00000032028	3.88872	31.3146	-3.0095	1.738e-06	Calycin-like
	Novel00087	187.238	970.343	-2.3736	5.8614e-120
	Novel00155	82.0354	22.6024	1.8598	5.0465e-10
	Novel00192	11.4179	45.4514	-1.993	7.0497e-06
	Novel00325	68.0525	145.765	-1.0989	5.1971e-07
	Novel00373	17.2924	65.3005	-1.917	1.6078e-07
	Novel00444	26.8487	114.985	-2.0985	1.3496e-13
	Novel00446	12.3281	45.7802	-1.8928	1.3746e-05
	Novel00601	1.0756	16.0683	-3.901	0.00013022
	Novel00604	32.599	83.0948	-1.3499	6.3108e-06
	Novel00622	86.9583	35.5064	1.2922	6.0622e-07
	Novel00673	8.52208	123.286	-3.8547	4.8578e-26
	Novel00712	22.0498	1.93148	3.513	7.0954e-06
	Novel00734	63.626	7.64373	3.0573	5.7491e-13
	Novel00792	2.73038	22.2326	-3.0255	5.3489e-05
	Novel00806	10.3837	59.5882	-2.5207	2.1741e-09
	Novel00859	0	16.1094	-5.6051	3.7762e-05
	Novel00861	2.10984	23.4654	-3.4753	9.6878e-06
	Novel00877	16.7546	48.3281	-1.5283	0.00014158
	Novel00901	14.1069	52.5198	-1.8965	3.1105e-06
	Novel00939	86.6687	6.90402	3.65	1.7691e-19
	Novel00972	18.0784	70.8895	-1.9713	2.5822e-08
	Novel01056	6.03992	37.1913	-2.6224	1.3113e-06
	Novel01066	417.086	38.8762	3.4234	2.3544e-83
	Novel01086	2.73038	20.9175	-2.9375	0.0001133
	Novel01179	61.6817	10.356	2.5744	6.8203e-11
	Novel01265	56.0968	170.505	-1.6038	1.1611e-13
	Novel01307	99.1623	202.518	-1.0302	2.3284e-08
	Novel01355	0	14.0957	-4.4125	0.000201
	Novel01360	136.477	398.748	-1.5468	2.5777e-28
	Novel01367	4.34378	26.0544	-2.5845	5.9319e-05
	Novel01439	41.328	85.7249	-1.0526	0.00021172
	Novel01487	2.35805	23.0134	-3.2868	1.904e-05
	Novel01490	10.9629	53.9171	-2.2981	7.5244e-08
	Novel01506	387.506	1065.56	-1.4593	1.5417e-66
	Novel01538	2.23394	17.9587	-3.007	0.00029498
	Novel01611	54.3593	7.15059	2.9264	6.6299e-11
	Novel01783	13.6932	44.0131	-1.6845	9.0825e-05
	Novel01786	9.39084	42.5748	-2.1807	3.8387e-06
	Novel01798	160.885	14.5888	3.4631	1.5995e-33
	Novel01942	27.8002	78.4921	-1.4975	1.8209e-06
	Novel02059	66.4391	32.0544	1.0515	0.00018032
	Novel02088	0	22.9312	-9.1145	1.219e-05
	Novel02144	21.0984	70.5607	-1.7417	3.7526e-07
	Novel02337	65.3635	15.082	2.1157	1.8308e-09
	Novel02351	4.38515	24.0408	-2.4548	0.00018319
	Novel02354	70.4933	224.791	-1.673	1.3651e-18
	Novel02387	65.9427	203.134	-1.6231	2.9561e-16
	Novel02501	43.9756	4.31501	3.3493	4.7646e-10
	Novel02542	8.14976	88.807	-3.4458	9.8481e-18

## Sheet: 12 h vs 6 h 
Group comparison	Gene_id	Read count_12 h	Read count_6 h	Log2.Fold_change	pvalue	Description
12 h vs 6 h	ENSFCAG00000000222	4495.45	411.408	3.4498	0	Proteinase inhibitor, propeptide
	ENSFCAG00000000276	21.8278	64.7368	-1.5684	1.935e-07	3-hydroxyanthranilate 3, 4-dioxygenase, metazoan
	ENSFCAG00000000708	228.253	100.802	1.1791	8.1232e-10	Radical SAM
	ENSFCAG00000000840	40.8131	7.84689	2.3788	4.2407e-06	Chemokine interleukin-8-like domain
	ENSFCAG00000000858	34.9673	1.91142	4.1933	1.5731e-08	Whey acidic protein-type 4-disulphide core
	ENSFCAG00000001014	134.667	45.2705	1.5728	9.7706e-10	P-loop containing nucleoside triphosphate hydrolase
	ENSFCAG00000001451	100.022	268.504	-1.4246	2.136e-23	Glycoside hydrolase, superfamily
	ENSFCAG00000001515	4867.27	463.218	3.3933	0	Lipoprotein lipase, LIPH
	ENSFCAG00000002016	16.8401	104.977	-2.6401	4.9221e-19	Cytochrome P450, B-class
	ENSFCAG00000002904	104.473	7.74629	3.7535	5.7091e-21	Serpin domain
	ENSFCAG00000002930	91.4406	38.0272	1.2658	3.2351e-05	P-loop containing nucleoside triphosphate hydrolase
	ENSFCAG00000003024	38.9896	4.12465	3.2407	7.5654e-08	Thioredoxin-like fold
	ENSFCAG00000003194	48.6432	102.06	-1.0691	3.9601e-07	Phospholipid/glycerol acyltransferase
	ENSFCAG00000003268	8534.65	810.946	3.3957	0	Trypsin-like cysteine/serine peptidase domain
	ENSFCAG00000003362	671.512	310.405	1.1133	2.1044e-23	Ubiquitin-related domain
	ENSFCAG00000003636	382.495	132.995	1.5241	1.1033e-23	Indoleamine 2,3-dioxygenase
	ENSFCAG00000003788	379.438	156.183	1.2806	1.1385e-17	Renal dipeptidase family
	ENSFCAG00000003838	76.7994	293.303	-1.9332	2.2708e-36	Transferrin
	ENSFCAG00000004380	635.204	93.207	2.7687	1.6774e-88	Zona pellucida domain
	ENSFCAG00000004411	8431.36	624.985	3.7539	0	Trypsin-like cysteine/serine peptidase domain
	ENSFCAG00000004589	4892.1	362.516	3.7543	0	Colipase
	ENSFCAG00000004635	129.787	429.617	-1.7269	4.9794e-46	Diacylglycerol acyltransferase
	ENSFCAG00000004851	1.34077	33.3493	-4.6365	1.1496e-09	Serum albumin-like
	ENSFCAG00000005165	490.508	177.31	1.468	3.8473e-28	Lipase, GDSL
	ENSFCAG00000005933	130.859	56.9403	1.2005	2.2335e-06	Tetratricopeptide TPR1
	ENSFCAG00000006163	115.253	45.8741	1.329	1.0616e-06	Regulator of chromosome condensation 1/beta-lactamase-inhibitor protein II
	ENSFCAG00000006731	2.30613	22.8365	-3.3078	4.5282e-06	Aspartic peptidase domain
	ENSFCAG00000007180	0	184.301	-10.162	3.1685e-32	Alpha/Beta hydrolase fold
	ENSFCAG00000007304	407.434	104.726	1.9599	8.2743e-37	EF-hand domain
	ENSFCAG00000007516	62.8017	17.4543	1.8472	1.9814e-06	Fringe-like
	ENSFCAG00000007542	155.369	17.6555	3.1375	4.4938e-26	Cobalamin (vitamin B12)-binding transporter, eukaryotic
	ENSFCAG00000007548	66.6095	163.427	-1.2948	2.8397e-13	Cobalamin (vitamin B12)-binding transporter, eukaryotic
	ENSFCAG00000007561	59.7984	4.37615	3.7724	1.0634e-12	Riboflavin synthase-like beta-barrel
	ENSFCAG00000007562	28.9607	1.81082	3.9994	4.0878e-07	Dual oxidase maturation factor
	ENSFCAG00000007596	0	105.329	-10.94	4.6394e-17	BRICHOS domain
	ENSFCAG00000008260	101.094	8.8026	3.5216	2.2617e-19	Trypsin-like cysteine/serine peptidase domain
	ENSFCAG00000008365	56.7415	9.1547	2.6318	7.3477e-09	Chemokine interleukin-8-like domain
	ENSFCAG00000008673	56.5269	14.386	1.9743	2.0742e-06	Metallothionein domain
	ENSFCAG00000008906	2.19887	18.0076	-3.0338	8.396e-05	Mitochondrial carrier domain
	ENSFCAG00000009321	3398	301.3	3.4954	0	Proteinase inhibitor, propeptide
	ENSFCAG00000009462	33.1975	73.64	-1.1494	6.0453e-06	6-phosphogluconate dehydrogenase, C-terminal-like
	ENSFCAG00000009503	367.05	36.8703	3.3154	1.7615e-62	Chemokine interleukin-8-like domain
	ENSFCAG00000010002	348.654	134.655	1.3725	2.3645e-18	S15/NS1, RNA-binding
	ENSFCAG00000011708	138.368	50.0994	1.4656	5.4371e-09	Tetratricopeptide repeat-containing domain
	ENSFCAG00000011849	65.8587	22.9371	1.5217	3.2276e-05	P-loop containing nucleoside triphosphate hydrolase
	ENSFCAG00000011878	9563.51	881.769	3.4391	0	Trypsin-like cysteine/serine peptidase domain
	ENSFCAG00000011892	145.393	48.4898	1.5842	1.65e-10	Uridine phosphorylase, eukaryotic
	ENSFCAG00000012176	817.173	74.4449	3.4564	4.3571e-142
	ENSFCAG00000012281	302.853	28.7719	3.3959	5.2257e-53	Endonuclease/exonuclease/phosphatase
	ENSFCAG00000012445	0	49.3449	-8.2607	4.0513e-12	Gastrin/cholecystokinin peptide hormone
	ENSFCAG00000012580	10.9943	91.1446	-3.0514	7.3363e-19	Beta-2-glycoprotein-1 fifth domain
	ENSFCAG00000012704	1.17988	149.644	-6.9868	2.0369e-37	P-type trefoil
	ENSFCAG00000012853	2372.36	181.686	3.7068	0	Trypsin-like cysteine/serine peptidase domain
	ENSFCAG00000013101	5.57761	115.591	-4.3732	3.6029e-29	Trypsin Inhibitor-like, cysteine rich domain
	ENSFCAG00000013466	32.6612	77.1611	-1.2403	1.087e-06	P-loop containing nucleoside triphosphate hydrolase
	ENSFCAG00000013673	0	47.4334	-8.2037	9.0565e-12	Aspartic peptidase domain
	ENSFCAG00000013865	22.0959	1.10661	4.3196	5.7748e-06	Procalcitonin/adrenomedullin
	ENSFCAG00000014141	1138.37	113.881	3.3214	4.3949e-190	Mannose-binding lectin
	ENSFCAG00000014234	7749.66	706.773	3.4548	0	Proteinase inhibitor, propeptide
	ENSFCAG00000015359	6829.14	590.328	3.5321	0	Trypsin-like cysteine/serine peptidase domain
	ENSFCAG00000015360	9057.29	742.587	3.6084	0	Trypsin-like cysteine/serine peptidase domain
	ENSFCAG00000015640	334.764	43.1076	2.9571	4.9688e-51	Thioredoxin-like fold
	ENSFCAG00000015792	45.5862	8.8026	2.3726	1.2204e-06	Peptidase M10A, stromelysin-type
	ENSFCAG00000018779	360.668	149.493	1.2706	1.1905e-16	Tetratricopeptide repeat-containing domain
	ENSFCAG00000018929	39.9014	3.72224	3.4222	2.3772e-08	GOLD
	ENSFCAG00000018949	26277.7	2259.65	3.5397	0	Trypsin-like cysteine/serine peptidase domain
	ENSFCAG00000019057	16031.8	1239.15	3.6935	0	Lipoprotein lipase, LIPH
	ENSFCAG00000021900	139.494	35.6631	1.9677	1.0287e-13	MHC classes I/II-like antigen recognition protein
	ENSFCAG00000021922	5401.59	450.593	3.5835	0	Phospholipase A2 domain
	ENSFCAG00000022105	128.929	59.3044	1.1204	1.1122e-05	MHC classes I/II-like antigen recognition protein
	ENSFCAG00000022165	255.176	117.905	1.1139	7.8906e-10	P-loop containing nucleoside triphosphate hydrolase
	ENSFCAG00000022312	201.813	16.6495	3.5995	1.0265e-37	Pancreatic hormone-like
	ENSFCAG00000022339	0	18.8124	-4.995	3.8856e-06
	ENSFCAG00000022830	59.0476	19.9693	1.5641	5.6009e-05	Nucleophile aminohydrolases, N-terminal
	ENSFCAG00000024091	14.7485	47.1316	-1.6761	3.6437e-06	Reverse transcriptase domain
	ENSFCAG00000024114	43.1728	1.86112	4.5359	1.3375e-10	Insulin-like
	ENSFCAG00000024301	10241.1	1148.21	3.1569	0	Alpha/Beta hydrolase fold
	ENSFCAG00000024576	0	59.2541	-7.5247	3.2918e-15	Trypsin Inhibitor-like, cysteine rich domain
	ENSFCAG00000024660	5109.09	636.805	3.0041	0	C-type lectin fold
	ENSFCAG00000024961	2843.24	209.2	3.7646	0	Trypsin-like cysteine/serine peptidase domain
	ENSFCAG00000026257	1913.87	4116	-1.1047	1.805e-238	Calycin-like
	ENSFCAG00000026592	533.788	3.31984	7.329	3.7725e-115	Calycin-like
	ENSFCAG00000027022	778.023	161.364	2.2695	2.4664e-84	Glycoside hydrolase, superfamily
	ENSFCAG00000027074	306.5	145.721	1.0727	8.4902e-11	Glucagon/GIP/secretin/VIP
	ENSFCAG00000027120	108.013	29.124	1.8909	2.1546e-10	Tachykinin
	ENSFCAG00000027242	1181.22	501.094	1.2371	1.8731e-48	MHC classes I/II-like antigen recognition protein
	ENSFCAG00000027436	269.495	131.033	1.0403	3.5534e-09	Interferon alpha-inducible protein 6/27
	ENSFCAG00000027440	5642.34	470.26	3.5848	0	C-type lectin fold
	ENSFCAG00000027460	109.3	277.357	-1.3435	1.8895e-22	Pre-ATP-grasp domain
	ENSFCAG00000028217	115.95	278.212	-1.2627	7.3093e-21	Cytochrome P450, B-class
	ENSFCAG00000029058	28.9607	2.16292	3.743	7.7669e-07	Alpha carbonic anhydrase
	ENSFCAG00000029545	1222.68	134.001	3.1897	3.4129e-196	CUB domain
	ENSFCAG00000030029	219.994	100.551	1.1295	7.2159e-09	CD225/Dispanin family
	ENSFCAG00000030203	1001.02	419.406	1.2551	2.1029e-42
	ENSFCAG00000030232	200.258	96.3759	1.0551	2.4498e-07	Peptidase C19, ubiquitin carboxyl-terminal hydrolase
	ENSFCAG00000030632	115.414	53.5198	1.1087	3.8718e-05	Nucleophile aminohydrolases, N-terminal
	ENSFCAG00000030725	23.3294	57.9463	-1.3126	1.1485e-05	DapA-like
	ENSFCAG00000030926	58.0822	12.5751	2.2075	1.837e-07	Kazal domain
	ENSFCAG00000031999	0	59.5559	-6.947	6.7528e-16	BRICHOS domain
	ENSFCAG00000032044	18.3954	501.698	-4.7694	2.7037e-124
	ENSFCAG00000032046	185.026	1617.36	-3.1278	0
	Novel00155	1036.31	76.1551	3.7664	5.4421e-193
	Novel00477	155.637	69.9178	1.1545	6.687e-07
	Novel01611	13.3005	55.4815	-2.0605	1.3219e-08
	Novel01798	52.0756	14.8387	1.8112	2.0058e-05
	Novel02692	47.5169	237.57	-2.3218	3.4475e-36
	Novel02719	278.505	123.84	1.1692	1.6878e-11

## Sheet: 18 h vs 12 h  
Group comparison	Gene_id	Read count_18 h	Read count_12 h	Log2.Fold_change	pvalue	Description
18 h vs 12 h	ENSFCAG00000000858	373.619	32.4378	3.5258	2.6242e-71	Whey acidic protein-type 4-disulphide core
	ENSFCAG00000001301	111.448	54.776	1.0248	2.6092e-05	Domain of unknown function DUF1899
	ENSFCAG00000001451	30.671	92.7859	-1.597	3.3802e-09	Glycoside hydrolase, superfamily
	ENSFCAG00000002263	17.2082	49.9999	-1.5388	2.3442e-05	Sugar transport protein
	ENSFCAG00000003114	26.9763	2.88557	3.2248	3.9083e-06	CD20-like
	ENSFCAG00000003504	44.2351	4.3781	3.3368	1.9436e-09	Immunoglobulin-like domain
	ENSFCAG00000003838	12.6024	71.2437	-2.4991	7.33e-12	Transferrin
	ENSFCAG00000004052	148.952	37.6616	1.9837	2.718e-16	CD80-like, immunoglobulin C2-set
	ENSFCAG00000004299	148.597	46.0198	1.6911	2.9549e-13	Collagen triple helix repeat
	ENSFCAG00000004380	1882.32	589.253	1.6756	7.9457e-147	Zona pellucida domain
	ENSFCAG00000005111	24.9012	121.293	-2.2842	1.9327e-17	Queuosine biosynthesis protein QueC
	ENSFCAG00000005165	173.195	455.024	-1.3935	1.3009e-32	Lipase, GDSL
	ENSFCAG00000005236	119.748	41.99	1.5119	1.7784e-09	Thioredoxin-like fold
	ENSFCAG00000005632	25.3061	63.4327	-1.3257	1.8546e-05	YhhN-like
	ENSFCAG00000006250	128.504	257.164	-1.0009	3.0845e-12	Protease-associated domain, PA
	ENSFCAG00000006483	2500.75	1108.46	1.1738	3.0933e-111	Immunoglobulin V-set, subgroup
	ENSFCAG00000007290	38.1616	3.08457	3.629	7.8498e-09	Insulin-like growth factor binding protein, N-terminal
	ENSFCAG00000007889	99.7567	220.298	-1.143	8.9559e-13	Peptidase C13, legumain
	ENSFCAG00000008260	223.655	93.7809	1.2539	1.4707e-12	Trypsin-like cysteine/serine peptidase domain
	ENSFCAG00000008419	27.4824	64.4775	-1.2303	4.4028e-05	Alpha/Beta hydrolase fold
	ENSFCAG00000008853	17.9167	59.2536	-1.7256	6.3577e-07	Zinc finger, RING-type
	ENSFCAG00000009503	151.077	340.497	-1.1724	1.355e-19	Chemokine interleukin-8-like domain
	ENSFCAG00000010048	17.9167	1.24378	3.8485	5.3249e-05	SRCR-like domain
	ENSFCAG00000010589	103.148	13.5821	2.9249	7.3741e-18	Sushi/SCR/CCP
	ENSFCAG00000011594	14.222	51.6915	-1.8618	1.0057e-06	cAMP-dependent protein kinase inhibitor
	ENSFCAG00000011685	138.779	65.8705	1.0751	9.9294e-07	GroES (chaperonin 10)-like
	ENSFCAG00000013125	27.0269	68.8556	-1.3492	6.232e-06	PTB/PI domain
	ENSFCAG00000013560	106.336	302.437	-1.508	1.1151e-24	CUB domain
	ENSFCAG00000013830	32.7461	6.11939	2.4199	1.2842e-05	Immunoglobulin
	ENSFCAG00000013847	104.565	347.213	-1.7314	1.2934e-33	Pyridoxal phosphate-dependent transferase
	ENSFCAG00000013991	64.6824	24.4776	1.4019	3.0857e-05	GPCR, family 3, C-terminal
	ENSFCAG00000014026	20.5486	2.08955	3.2978	4.7048e-05	Collagen triple helix repeat
	ENSFCAG00000015767	76.8799	319.95	-2.0572	2.0033e-38	Apolipoprotein A-II (ApoA-II)
	ENSFCAG00000015791	1251.59	618.158	1.0177	1.3065e-44	Peptidase M10A, stromelysin-type
	ENSFCAG00000018403	84.6236	203.781	-1.2679	1.1105e-13	Chitobiase/beta-hexosaminidase domain 2-like
	ENSFCAG00000021900	47.2212	129.403	-1.4544	6.2236e-11	MHC classes I/II-like antigen recognition protein
	ENSFCAG00000022592	29.0514	4.52736	2.6819	1.2899e-05	Immunoglobulin-like domain
	ENSFCAG00000022658	40.3379	84.6267	-1.069	2.5701e-05	Janus
	ENSFCAG00000022825	66.4538	10.199	2.7039	3.4257e-11	Immunoglobulin V-set domain
	ENSFCAG00000022886	178.155	61.3432	1.5382	1.027e-13	CD80-like, immunoglobulin C2-set
	ENSFCAG00000023117	39.022	8.20894	2.249	5.3299e-06	C-type lectin fold
	ENSFCAG00000023809	207.257	738.854	-1.8339	6.6703e-75	Amidinotransferase
	ENSFCAG00000024250	1788.58	855.72	1.0636	6.5708e-68	Calycin-like
	ENSFCAG00000024356	43.4759	12.8358	1.76	4.8248e-05	Retroviral matrix, N-terminal
	ENSFCAG00000024660	9681.31	4739.49	1.0305	0	C-type lectin fold
	ENSFCAG00000024733	34.8718	3.93034	3.1493	2.0917e-07	Immunoglobulin I-set
	ENSFCAG00000025055	61.1396	413.88	-2.759	9.1854e-68	Concanavalin A-like lectin/glucanases superfamily
	ENSFCAG00000025144	83.9657	15.0248	2.4824	1.3063e-12	CD80-like, immunoglobulin C2-set
	ENSFCAG00000025209	3600.65	775.521	2.215	0	Immunoglobulin
	ENSFCAG00000025260	447.766	146.666	1.6102	2.7179e-34	CD80-like, immunoglobulin C2-set
	ENSFCAG00000026585	41.8563	6.5174	2.6831	1.633e-07	Immunoglobulin V-set domain
	ENSFCAG00000026592	204.473	495.173	-1.276	2.7887e-31	Calycin-like
	ENSFCAG00000026724	44.3869	11.2935	1.9746	8.4227e-06	Immunoglobulin V-set, subgroup
	ENSFCAG00000027020	1172.74	458.009	1.3564	5.9813e-67	CD80-like, immunoglobulin C2-set
	ENSFCAG00000027022	1873.82	721.74	1.3764	2.3127e-108	Glycoside hydrolase, superfamily
	ENSFCAG00000027074	134.477	284.328	-1.0802	7.4475e-15	Glucagon/GIP/secretin/VIP
	ENSFCAG00000027142	62.4555	16.5671	1.9145	2.3198e-07	Immunoglobulin V-set domain
	ENSFCAG00000027460	33.5559	101.393	-1.5953	6.5937e-10	Pre-ATP-grasp domain
	ENSFCAG00000027999	31.8857	4.77611	2.739	3.7824e-06	Immunoglobulin-like domain
	ENSFCAG00000028298	22.1681	2.18905	3.3401	2.1277e-05	Immunoglobulin V-set domain
	ENSFCAG00000028444	38.3641	105.97	-1.4658	2.6842e-09	Galactose-binding domain-like
	ENSFCAG00000028725	67.9722	25.0248	1.4416	1.2578e-05	Ubiquitin-related domain
	ENSFCAG00000028814	63.3665	17.8109	1.831	4.4673e-07	Immunoglobulin V-set domain
	ENSFCAG00000029689	47.9804	11.4925	2.0617	1.8562e-06	Immunoglobulin V-set domain
	ENSFCAG00000029723	40.3885	10.5472	1.9371	2.7541e-05	Immunoglobulin V-set, subgroup
	ENSFCAG00000029965	142.777	371.542	-1.3798	1.4242e-26	Sodium-dependent phosphate transport protein
	ENSFCAG00000030395	65.644	22.0895	1.5713	4.4569e-06	Immunoglobulin I-set
	ENSFCAG00000030410	33.6065	5.62188	2.5796	4.4459e-06	Immunoglobulin V-set domain
	ENSFCAG00000030446	202.702	32.4875	2.6414	3.1591e-30	Immunoglobulin C1-set
	ENSFCAG00000030732	47.1706	14.9253	1.6601	5.0185e-05	Zinc finger, C2H2
	ENSFCAG00000030776	70.2497	19.7015	1.8342	1.0281e-07	Immunoglobulin
	ENSFCAG00000030880	48.7396	101.841	-1.0631	4.2759e-06	Terpenoid cyclases/protein prenyltransferase alpha-alpha toroid
	ENSFCAG00000031116	113.473	319.601	-1.4939	1.1451e-25	Neurotensin/neuromedin N
	ENSFCAG00000031242	114.89	21.393	2.425	2.7779e-16	Immunoglobulin V-set domain
	ENSFCAG00000031409	59.5706	16.1194	1.8858	5.8015e-07	Immunoglobulin V-set, subgroup
	ENSFCAG00000031682	926.305	281.044	1.7207	4.6868e-76
	ENSFCAG00000031794	97.1754	13.7811	2.8179	2.5052e-16	Immunoglobulin I-set
	ENSFCAG00000031819	62.1012	196.816	-1.6642	8.2196e-19	Proteinase inhibitor I47, latexin
	Novel00444	26.1665	79.5521	-1.6042	3.9959e-08
	Novel00775	72.5273	148.059	-1.0296	6.3603e-08
	Novel01490	10.9828	37.6119	-1.7759	5.245e-05
	Novel01681	517.611	1281.84	-1.3083	4.5681e-81
	Novel01893	55.1167	9.55222	2.5286	6.2558e-09
	Novel01895	54.2057	10.7462	2.3346	3.9875e-08
	Novel02670	9.71754	38.4576	-1.9846	1.1121e-05
	Novel02711	17.9167	58.1591	-1.6987	1.0504e-06

## Sheet: 24 h vs 18 h
Group comparison	Gene_id	Read count_24 h	Read count_18 h	Log2.Fold_change	pvalue	Description
24 h vs 18 h	ENSFCAG00000000123	54.1553	5.29029	3.3557	5.9465e-13	Ly-6 antigen / uPA receptor -like
	ENSFCAG00000000222	699.25	6198.57	-3.1481	0	Proteinase inhibitor, propeptide
	ENSFCAG00000000553	43.5764	17.5274	1.3139	8.3397e-05	Tetraspanin, EC2 domain
	ENSFCAG00000000858	8.98934	394.474	-5.4556	8.4491e-88	Whey acidic protein-type 4-disulphide core
	ENSFCAG00000001122	43.7408	11.8096	1.889	8.9456e-07	Apolipoprotein L
	ENSFCAG00000001417	446.069	1567.21	-1.8129	1.7057e-114	Fructose-bisphosphate aldolase, class-I
	ENSFCAG00000001515	720.573	7080.5	-3.2966	0	Lipoprotein lipase, LIPH
	ENSFCAG00000001516	162.685	605.071	-1.895	1.5143e-48	Lipoprotein lipase, LIPH
	ENSFCAG00000001731	70.3252	35.0014	1.0066	2.5623e-05	Enolase N-terminal domain-like
	ENSFCAG00000001802	29.325	0	6.5151	7.4503e-09	PMP-22/EMP/MP20/Claudin superfamily
	ENSFCAG00000002016	91.8667	36.1771	1.3445	6.778e-09	Cytochrome P450, B-class
	ENSFCAG00000002078	61.7743	612.552	-3.3098	7.1749e-100	Peptidase M2, peptidyl-dipeptidase A
	ENSFCAG00000002439	15.8958	54.6664	-1.782	2.8349e-05	Sodium/solute symporter, subgroup
	ENSFCAG00000002838	225.062	61.1323	1.8803	1.0412e-28	Osteopontin
	ENSFCAG00000002904	14.5803	111.256	-2.9318	2.3574e-17	Serpin domain
	ENSFCAG00000002995	59.5818	27.1996	1.1313	2.9178e-05	V-type ATPase, V0 complex, 116kDa subunit family
	ENSFCAG00000003024	5.42649	43.7652	-3.0117	6.8127e-08	Thioredoxin-like fold
	ENSFCAG00000003145	87.372	42.8567	1.0277	1.9802e-06	Riboflavin synthase-like beta-barrel
	ENSFCAG00000003268	1354.98	9966.59	-2.8788	0	Trypsin-like cysteine/serine peptidase domain
	ENSFCAG00000003636	722.382	266.812	1.4369	1.9353e-64	Indoleamine 2,3-dioxygenase
	ENSFCAG00000004052	69.503	157.266	-1.1781	1.2141e-06	CD80-like, immunoglobulin C2-set
	ENSFCAG00000004380	232.298	1987.39	-3.0968	1.4553e-298	Zona pellucida domain
	ENSFCAG00000004405	80.4108	28.8027	1.4812	8.342e-09	NRAMP family
	ENSFCAG00000004411	799.449	9912.46	-3.6322	0	Trypsin-like cysteine/serine peptidase domain
	ENSFCAG00000004465	40.6713	5.77123	2.8171	5.9941e-09	Thyroglobulin type-1
	ENSFCAG00000004589	841.545	4985.49	-2.5666	0	Colipase
	ENSFCAG00000004615	147.502	456.194	-1.6289	3.6559e-29	Peptidase M13, N-terminal domain
	ENSFCAG00000004635	239.807	97.4162	1.2996	4.8898e-20	Diacylglycerol acyltransferase
	ENSFCAG00000004772	86.2758	42.8033	1.0112	2.923e-06	Cystine-knot cytokine
	ENSFCAG00000004818	127.386	59.5292	1.0975	2.0596e-09	Mitochondrial carrier domain
	ENSFCAG00000006182	82.6581	169.717	-1.0379	1.0003e-05	Guanylin
	ENSFCAG00000006248	113.737	50.7654	1.1638	4.0617e-09	Basic-leucine zipper domain
	ENSFCAG00000006412	64.4602	31.5814	1.0293	4.3339e-05	Bile acid transporter
	ENSFCAG00000006510	3.83692	32.7036	-3.0914	2.2286e-06	NADP-dependent oxidoreductase domain
	ENSFCAG00000006520	232.024	918.908	-1.9856	3.387e-78	S100/CaBP-9k-type, calcium binding, subdomain
	ENSFCAG00000006731	51.1406	1.97718	4.693	2.3111e-14	Aspartic peptidase domain
	ENSFCAG00000006972	56.0738	23.0849	1.2804	1.1317e-05	Gasdermin
	ENSFCAG00000007011	82.0552	25.169	1.7049	2.3127e-10	Glycoside hydrolase, superfamily
	ENSFCAG00000007180	164.494	0	8.3619	8.602e-37	Alpha/Beta hydrolase fold
	ENSFCAG00000007290	4.38505	40.2917	-3.1998	8.8911e-08	Insulin-like growth factor binding protein, N-terminal
	ENSFCAG00000007304	115.601	334.304	-1.532	9.7902e-20	EF-hand domain
	ENSFCAG00000007516	175.073	76.6825	1.191	1.2941e-13	Fringe-like
	ENSFCAG00000007542	34.1485	142.464	-2.0607	3.4031e-14	Cobalamin (vitamin B12)-binding transporter, eukaryotic
	ENSFCAG00000007548	99.3213	49.0554	1.0177	4.7009e-07	Cobalamin (vitamin B12)-binding transporter, eukaryotic
	ENSFCAG00000007596	301.636	0	9.1407	4.092e-60	BRICHOS domain
	ENSFCAG00000008260	32.3397	236.139	-2.8683	3.4296e-34	Trypsin-like cysteine/serine peptidase domain
	ENSFCAG00000008853	57.9922	18.9168	1.6162	2.4571e-07	Zinc finger, RING-type
	ENSFCAG00000009321	763.437	3925.02	-2.3621	0	Proteinase inhibitor, propeptide
	ENSFCAG00000009503	337.703	159.51	1.0821	4.0704e-22	Chemokine interleukin-8-like domain
	ENSFCAG00000010002	970.027	377.909	1.36	2.639e-80	S15/NS1, RNA-binding
	ENSFCAG00000010555	16.3343	0	5.0298	1.3728e-05	3-oxo-5-alpha-steroid 4-dehydrogenase
	ENSFCAG00000011216	39.9587	96.9887	-1.2793	3.5174e-05	Major facilitator superfamily domain, general substrate transporter
	ENSFCAG00000011596	88.7972	34.7342	1.3542	1.0371e-08	Acid sphingomyelinase-like phosphodiesterase, predicted
	ENSFCAG00000011878	1323.96	8533.35	-2.6883	0	Trypsin-like cysteine/serine peptidase domain
	ENSFCAG00000012098	1359.64	658.401	1.0462	2.172e-80	Actin-related protein
	ENSFCAG00000012176	102.939	682.448	-2.7289	4.7903e-90
	ENSFCAG00000012281	44.7823	345.793	-2.9489	8.4479e-51	Endonuclease/exonuclease/phosphatase
	ENSFCAG00000012296	163.233	352.205	-1.1095	8.542e-12	Nuclear phosphoprotein p8, DNA binding
	ENSFCAG00000012445	48.2355	0	6.592	1.3717e-13	Gastrin/cholecystokinin peptide hormone
	ENSFCAG00000012703	768.863	324.899	1.2427	2.6636e-57	P-type trefoil
	ENSFCAG00000012704	528.837	1.33593	8.6288	8.1796e-111	P-type trefoil
	ENSFCAG00000012853	512.173	3024.39	-2.5619	0	Trypsin-like cysteine/serine peptidase domain
	ENSFCAG00000012932	63.9669	29.818	1.1011	2.0832e-05	Fumarylacetoacetase, C-terminal-related
	ENSFCAG00000013101	20.5549	2.03062	3.3395	9.464e-06	Trypsin Inhibitor-like, cysteine rich domain
	ENSFCAG00000013673	87.9202	0	7.4581	3.27e-22	Aspartic peptidase domain
	ENSFCAG00000013865	4.54949	36.4442	-3.0019	8.8686e-07	Procalcitonin/adrenomedullin
	ENSFCAG00000014026	0	21.6955	-6.0437	2.8886e-06	Collagen triple helix repeat
	ENSFCAG00000014141	153.805	1934.16	-3.6525	0	Mannose-binding lectin
	ENSFCAG00000014234	1336.89	6941.67	-2.3764	0	Proteinase inhibitor, propeptide
	ENSFCAG00000014374	187.625	66.7966	1.49	1.016e-18	Zinc/iron permease
	ENSFCAG00000014443	91.5927	39.7574	1.204	6.8608e-08	Immunoglobulin E-set
	ENSFCAG00000014504	101.514	215.139	-1.0836	1.9228e-07	Transferrin
	ENSFCAG00000014846	463.445	981.376	-1.0824	1.1158e-28	Major facilitator superfamily domain, general substrate transporter
	ENSFCAG00000015359	728.904	7067.83	-3.2775	0	Trypsin-like cysteine/serine peptidase domain
	ENSFCAG00000015360	1432.54	8984.31	-2.6488	0	Trypsin-like cysteine/serine peptidase domain
	ENSFCAG00000015640	61.1714	278.782	-2.1882	1.4029e-28	Thioredoxin-like fold
	ENSFCAG00000015705	223.199	98.4315	1.1811	8.8982e-17	Pyridoxal phosphate-dependent transferase
	ENSFCAG00000015791	610.563	1321.45	-1.1139	2.7392e-40	Peptidase M10A, stromelysin-type
	ENSFCAG00000018343	330.249	664.439	-1.0086	2.3629e-17	Calcium-activated chloride channel protein
	ENSFCAG00000018559	33.0523	9.19122	1.8464	2.4916e-05	Protein of unknown function DUF1669
	ENSFCAG00000018929	5.0428	53.2236	-3.3998	2.3806e-10	GOLD
	ENSFCAG00000018949	3459.03	41821.9	-3.5958	0	Trypsin-like cysteine/serine peptidase domain
	ENSFCAG00000019057	2210.45	12858.1	-2.5403	0	Lipoprotein lipase, LIPH
	ENSFCAG00000021922	644.273	7709.67	-3.5809	0	Phospholipase A2 domain
	ENSFCAG00000022312	4.49467	247.308	-5.7819	3.7939e-56	Pancreatic hormone-like
	ENSFCAG00000022339	58.8144	0	6.0166	1.416e-16
	ENSFCAG00000022774	546.432	1407.22	-1.3647	3.6968e-63	Ribonuclease A-domain
	ENSFCAG00000023149	5.59093	29.6043	-2.4046	0.00011262	Immunoglobulin I-set
	ENSFCAG00000023543	66.4883	23.0315	1.5295	9.114e-08	Quinonprotein alcohol dehydrogenase-like superfamily
	ENSFCAG00000023809	59.3626	218.826	-1.8822	2.0096e-18	Amidinotransferase
	ENSFCAG00000024232	218.814	459.507	-1.0704	5.8248e-14	Alkaline-phosphatase-like, core domain
	ENSFCAG00000024267	88.1394	238.117	-1.4338	5.0461e-13	Phosphotransferase/anion transporter
	ENSFCAG00000024301	2073.2	10635.7	-2.359	0	Alpha/Beta hydrolase fold
	ENSFCAG00000024576	305.473	1.65656	7.5267	1.5812e-72	Trypsin Inhibitor-like, cysteine rich domain
	ENSFCAG00000024660	1471.73	10221.7	-2.796	0	C-type lectin fold
	ENSFCAG00000024961	320.492	4178.58	-3.7047	0	Trypsin-like cysteine/serine peptidase domain
	ENSFCAG00000024972	141.144	58.781	1.2637	4.9209e-12	Transcription factor, Skn-1-like, DNA-binding domain
	ENSFCAG00000025055	154.244	64.5523	1.2567	6.2216e-13	Concanavalin A-like lectin/glucanases superfamily
	ENSFCAG00000025520	99.4309	46.2233	1.1051	1.0475e-07	Pyridine nucleotide-disulphide oxidoreductase, FAD/NAD(P)-binding domain
	ENSFCAG00000026456	306.679	139.578	1.1357	1.9564e-21	Ribonuclease H-like domain
	ENSFCAG00000026585	8.49603	44.1927	-2.3789	2.8172e-06	Immunoglobulin V-set domain
	ENSFCAG00000027020	540.128	1238.2	-1.1969	1.4084e-43	CD80-like, immunoglobulin C2-set
	ENSFCAG00000027022	195.902	1978.41	-3.3361	0	Glycoside hydrolase, superfamily
	ENSFCAG00000027043	109.462	240.788	-1.1373	6.8971e-09	Aquaporin-like
	ENSFCAG00000027120	24.6111	97.5765	-1.9872	1.0426e-09	Tachykinin
	ENSFCAG00000027436	1395.27	317.899	2.1339	5.841e-194	Interferon alpha-inducible protein 6/27
	ENSFCAG00000027440	737.894	3411.49	-2.2089	0	C-type lectin fold
	ENSFCAG00000027460	78.1086	35.4289	1.1406	1.5014e-06	Pre-ATP-grasp domain
	ENSFCAG00000027756	19.6231	140.594	-2.8409	8.3832e-21	Glycosyl transferase, family 28, C-terminal
	ENSFCAG00000027930	18.9653	0	5.4713	2.5283e-06	Cytochrome P450, E-class, group I, CYP2A-like
	ENSFCAG00000028061	72.6821	177.893	-1.2913	1.5645e-08	Translation protein, beta-barrel domain
	ENSFCAG00000028170	16.2247	0	6.6612	1.8423e-05	Immunoglobulin-like domain
	ENSFCAG00000028531	859.359	360.809	1.252	1.9916e-64	CD59 antigen
	ENSFCAG00000028834	14.5803	100.943	-2.7915	4.3501e-15	Concanavalin A-like lectin/glucanases superfamily
	ENSFCAG00000029158	50.2636	122.639	-1.2868	2.8859e-06	MHC classes I/II-like antigen recognition protein
	ENSFCAG00000029545	212.291	1566.25	-2.8832	8.1796e-218	CUB domain
	ENSFCAG00000029559	785.362	299.997	1.3884	4.8761e-67	Apolipoprotein CIII
	ENSFCAG00000029636	78.6568	37.9405	1.0518	4.6305e-06	Transcription factor, Skn-1-like, DNA-binding domain
	ENSFCAG00000030203	200.78	566.756	-1.4971	4.3546e-31
	ENSFCAG00000030410	4.71392	35.4824	-2.9121	1.8656e-06	Immunoglobulin V-set domain
	ENSFCAG00000030593	51.0858	22.5505	1.1798	6.9926e-05	Nucleic acid-binding, OB-fold
	ENSFCAG00000030926	156.765	57.4985	1.447	2.2096e-15	Kazal domain
	ENSFCAG00000031242	55.4708	121.303	-1.1288	4.5038e-05	Immunoglobulin V-set domain
	ENSFCAG00000031409	18.1431	62.8957	-1.7935	6.3517e-06	Immunoglobulin V-set, subgroup
	ENSFCAG00000031682	456.703	978.01	-1.0986	1.938e-29
	ENSFCAG00000031794	18.472	102.6	-2.4736	2.3523e-13	Immunoglobulin I-set
	ENSFCAG00000031999	213.881	1.44281	7.2118	1.2347e-52	BRICHOS domain
	Novel00155	147.94	1076.28	-2.863	4.3745e-149
	Novel00477	33.7649	169.61	-2.3286	1.5451e-19
	Novel00673	3.06953	25.7033	-3.0659	2.9684e-05
	Novel00712	23.46	2.67187	3.1343	3.8443e-06
	Novel00734	23.0215	4.86279	2.2431	8.9372e-05
	Novel00962	20.1164	2.7253	2.8839	3.5794e-05
	Novel01322	0	15.764	-4.846	9.6143e-05
	Novel01611	66.6527	20.1993	1.7224	9.0476e-09
	Novel01695	30.5309	4.48873	2.7659	5.7684e-07
	Novel01798	55.3064	26.398	1.067	0.00010569
	Novel01893	19.6231	58.1932	-1.5683	0.00010772
	Novel01895	17.2113	57.2314	-1.7334	2.8378e-05
	Novel01915	38.8077	11.2218	1.79	7.2471e-06
	Novel02613	51.4695	23.5124	1.1303	0.00010334

## Sheet: 72 h vs 24 h 
Group comparison	Gene_id	Read count_72 h	Read count_24 h	Log2.Fold_change	pvalue	Description
72 h vs 24 h	ENSFCAG00000000123	7.78618	52.8339	-2.7625	1.6181e-11	Ly-6 antigen / uPA receptor -like
	ENSFCAG00000000222	4609.7	682.188	2.7564	0	Proteinase inhibitor, propeptide
	ENSFCAG00000000419	1740.84	695.557	1.3235	1.1587e-64	Phosphoenolpyruvate carboxykinase, N-terminal
	ENSFCAG00000000553	18.5097	42.5131	-1.1996	0.00011522	Tetraspanin, EC2 domain
	ENSFCAG00000000629	70.2621	141.122	-1.0061	2.672e-10	MHC classes I/II-like antigen recognition protein
	ENSFCAG00000000840	9.791	32.1388	-1.7148	3.5899e-05	Chemokine interleukin-8-like domain
	ENSFCAG00000000858	57.0209	8.77	2.7008	1.9185e-08	Whey acidic protein-type 4-disulphide core
	ENSFCAG00000000874	21.6801	47.8072	-1.1409	7.2731e-05	GRAM domain
	ENSFCAG00000001417	2456.75	435.184	2.4971	1.7072e-268	Fructose-bisphosphate aldolase, class-I
	ENSFCAG00000001515	5286.96	702.99	2.9109	0	Lipoprotein lipase, LIPH
	ENSFCAG00000001516	754.14	158.716	2.2484	3.3296e-72	Lipoprotein lipase, LIPH
	ENSFCAG00000001752	64.947	130.213	-1.0035	1.3768e-09
	ENSFCAG00000001802	0	28.6094	-5.9393	5.173e-09	PMP-22/EMP/MP20/Claudin superfamily
	ENSFCAG00000002016	227.245	89.6251	1.3423	4.9113e-10	Cytochrome P450, B-class
	ENSFCAG00000002078	227.245	60.267	1.9148	4.053e-18	Peptidase M2, peptidyl-dipeptidase A
	ENSFCAG00000002680	48.4888	140.48	-1.5346	5.0705e-16	Serpin domain
	ENSFCAG00000002838	101.5	219.571	-1.1132	5.4136e-17	Osteopontin
	ENSFCAG00000002904	94.4599	14.2245	2.7313	3.2171e-13	Serpin domain
	ENSFCAG00000003024	41.0756	5.29408	2.9558	4.5556e-07	Thioredoxin-like fold
	ENSFCAG00000003114	2.51769	18.2352	-2.8566	5.9666e-05	CD20-like
	ENSFCAG00000003145	37.2058	85.2401	-1.196	5.0277e-08	Riboflavin synthase-like beta-barrel
	ENSFCAG00000003162	3.26367	20.8555	-2.6759	2.9876e-05	Chemokine interleukin-8-like domain
	ENSFCAG00000003268	13429.9	1321.92	3.3448	0	Trypsin-like cysteine/serine peptidase domain
	ENSFCAG00000003504	2.89068	30.6415	-3.406	2.7129e-08	Immunoglobulin-like domain
	ENSFCAG00000003636	199.69	704.755	-1.8194	5.259e-89	Indoleamine 2,3-dioxygenase
	ENSFCAG00000004052	189.246	67.807	1.4808	3.671e-10	CD80-like, immunoglobulin C2-set
	ENSFCAG00000004380	1009.22	226.63	2.1548	4.5333e-90	Zona pellucida domain
	ENSFCAG00000004411	7359.38	779.941	3.2381	0	Trypsin-like cysteine/serine peptidase domain
	ENSFCAG00000004465	3.59003	39.6789	-3.4663	1.9848e-10	Thyroglobulin type-1
	ENSFCAG00000004495	34.3618	2.88768	3.5728	3.3532e-07	Polyketide synthase, KR
	ENSFCAG00000004564	209.154	500.318	-1.2583	3.265e-42	Collagen triple helix repeat
	ENSFCAG00000004589	7890.01	821.011	3.2646	0	Colipase
	ENSFCAG00000004615	421.386	143.903	1.55	1.4346e-22	Peptidase M13, N-terminal domain
	ENSFCAG00000004749	175.632	57.2189	1.618	4.9997e-11	Myc-type, basic helix-loop-helix (bHLH) domain
	ENSFCAG00000004772	39.0708	84.1706	-1.1072	2.3448e-07	Cystine-knot cytokine
	ENSFCAG00000004808	39.6769	94.117	-1.2462	4.3532e-09	Immunoglobulin E-set
	ENSFCAG00000005033	16.7846	0	4.3871	0.00011194	Mitochondrial carrier domain
	ENSFCAG00000005428	441.621	1074.7	-1.2831	1.1507e-90	Thioredoxin-like fold
	ENSFCAG00000005795	25.9228	73.2081	-1.4978	7.8223e-09	Serpin domain
	ENSFCAG00000005980	57.0676	129.946	-1.1872	2.0899e-11	Hexokinase, N-terminal
	ENSFCAG00000006248	45.8778	110.962	-1.2742	1.0513e-10	Basic-leucine zipper domain
	ENSFCAG00000006301	55.3425	143.208	-1.3716	1.759e-14	Serpin domain
	ENSFCAG00000006483	4474.91	1729.94	1.3711	1.1376e-175	Immunoglobulin V-set, subgroup
	ENSFCAG00000006622	55.6222	114.438	-1.0408	6.3837e-09	Galactose-binding domain-like
	ENSFCAG00000006731	2.61093	49.8927	-4.2562	4.9606e-14	Aspartic peptidase domain
	ENSFCAG00000006972	21.5868	54.7055	-1.3415	2.9154e-06	Gasdermin
	ENSFCAG00000007180	0	160.48	-9.749	9.6096e-31	Alpha/Beta hydrolase fold
	ENSFCAG00000007304	316.716	112.78	1.4897	3.4643e-16	EF-hand domain
	ENSFCAG00000007357	44.246	92.994	-1.0716	9.9653e-08	TNFR/NGFR cysteine-rich region
	ENSFCAG00000007542	104.577	33.3153	1.6503	2.4172e-07	Cobalamin (vitamin B12)-binding transporter, eukaryotic
	ENSFCAG00000007547	100.801	208.876	-1.0511	2.9796e-15	Heat shock protein 70kD, C-terminal domain
	ENSFCAG00000007596	0	294.276	-10.039	1.1386e-52	BRICHOS domain
	ENSFCAG00000008071	129.334	269.57	-1.0596	2.0803e-19	Trypsin-like cysteine/serine peptidase domain
	ENSFCAG00000008190	79.074	172.833	-1.1281	6.7665e-14	Tissue inhibitor of metalloproteinases-like, OB-fold
	ENSFCAG00000008260	442.833	31.5506	3.811	2.9438e-79	Trypsin-like cysteine/serine peptidase domain
	ENSFCAG00000008275	138.753	58.021	1.2579	5.6123e-06	Glutathione degradosome, DUG1
	ENSFCAG00000008530	49.701	12.3529	2.0084	2.4263e-05	Amino acid transporter, transmembrane
	ENSFCAG00000008673	195.494	18.0213	3.4393	6.47e-33	Metallothionein domain
	ENSFCAG00000008853	13.5209	56.5772	-2.065	1.3196e-09	Zinc finger, RING-type
	ENSFCAG00000009315	210.973	103.636	1.0255	8.9589e-06	Inositol monophosphatase
	ENSFCAG00000009321	5473.59	744.808	2.8775	0	Proteinase inhibitor, propeptide
	ENSFCAG00000009431	41.402	84.1706	-1.0236	8.2431e-07	Intercellular adhesion molecule, N-terminal
	ENSFCAG00000009503	95.1126	329.463	-1.7924	6.6698e-42	Chemokine interleukin-8-like domain
	ENSFCAG00000009644	10.2572	39.7324	-1.9537	7.9846e-07	PTB/PI domain
	ENSFCAG00000009812	26.156	3.90372	2.7442	0.00012056	Immunoglobulin E-set
	ENSFCAG00000010002	446.377	946.357	-1.0841	1.0571e-65	S15/NS1, RNA-binding
	ENSFCAG00000010433	25.8762	2.56683	3.3336	1.8716e-05	Aquaporin 11/12
	ENSFCAG00000010555	0	15.9357	-6.0951	1.3624e-05	3-oxo-5-alpha-steroid 4-dehydrogenase
	ENSFCAG00000010589	6.52734	78.6091	-3.5901	1.3671e-19	Sushi/SCR/CCP
	ENSFCAG00000011031	23.9646	57.1654	-1.2542	4.3772e-06	Immunoglobulin
	ENSFCAG00000011216	130.453	38.9837	1.7426	1.3695e-09	Major facilitator superfamily domain, general substrate transporter
	ENSFCAG00000011596	29.1399	86.6304	-1.5719	1.0672e-10	Acid sphingomyelinase-like phosphodiesterase, predicted
	ENSFCAG00000011640	167.799	83.208	1.0119	9.7317e-05	Phosphotransferase/anion transporter
	ENSFCAG00000011779	23.4984	50.5344	-1.1047	6.3309e-05	Plexin
	ENSFCAG00000011878	13479.3	1291.65	3.3835	0	Trypsin-like cysteine/serine peptidase domain
	ENSFCAG00000011944	80.3329	188.662	-1.2317	1.5373e-16	Serpin domain
	ENSFCAG00000012027	27.3216	1.33689	4.3531	8.7968e-07	Beta-lactamase/transpeptidase-like
	ENSFCAG00000012142	30.3521	61.6039	-1.0212	2.5398e-05	Immunoglobulin subtype 2
	ENSFCAG00000012152	51.3795	115.293	-1.166	4.3017e-10	Immunoglobulin I-set
	ENSFCAG00000012176	930.099	100.427	3.2112	1.0738e-139
	ENSFCAG00000012281	295.735	43.6895	2.7589	1.7243e-38	Endonuclease/exonuclease/phosphatase
	ENSFCAG00000012445	0	47.0585	-6.2787	9.384e-14	Gastrin/cholecystokinin peptide hormone
	ENSFCAG00000012704	2.33119	515.932	-7.79	1.209e-120	P-type trefoil
	ENSFCAG00000012800	26.2026	2.4064	3.4448	1.1959e-05	Cation efflux protein
	ENSFCAG00000012853	4288.65	499.676	3.1015	0	Trypsin-like cysteine/serine peptidase domain
	ENSFCAG00000013086	238.621	113.475	1.0723	6.3644e-07	Amine oxidase
	ENSFCAG00000013101	70.3087	20.0533	1.8099	4.2443e-06	Trypsin Inhibitor-like, cysteine rich domain
	ENSFCAG00000013139	70.029	20.5881	1.7661	7.0414e-06	Glucose-6-phosphatase
	ENSFCAG00000013673	17.5306	85.7748	-2.2907	3.496e-15	Aspartic peptidase domain
	ENSFCAG00000013825	50.4004	14.2245	1.8251	8.7736e-05	Sodium/solute symporter, subgroup
	ENSFCAG00000013830	3.68328	20.6416	-2.4865	5.9003e-05	Immunoglobulin
	ENSFCAG00000014141	1160.98	150.052	2.9518	3.1823e-158	Mannose-binding lectin
	ENSFCAG00000014214	13.3344	39.1976	-1.5556	1.5787e-05	Tyrosine-protein kinase, non-receptor SYK/ZAP-70
	ENSFCAG00000014234	13159.5	1304.27	3.3348	0	Proteinase inhibitor, propeptide
	ENSFCAG00000014416	15.8055	39.8393	-1.3338	6.9726e-05	P-loop containing nucleoside triphosphate hydrolase
	ENSFCAG00000014423	25.5032	102.78	-2.0108	7.5545e-16	Clusterin
	ENSFCAG00000014846	1040.08	452.136	1.2019	2.5552e-32	Major facilitator superfamily domain, general substrate transporter
	ENSFCAG00000014937	9.83763	33.957	-1.7873	1.3802e-05	Peptidase M13, C-terminal domain
	ENSFCAG00000015215	10.7235	31.4436	-1.552	0.00011261	Fibrinogen, alpha/beta/gamma chain, C-terminal globular domain
	ENSFCAG00000015263	93.6673	204.17	-1.1242	4.4331e-16	Annexin repeat
	ENSFCAG00000015359	7146.31	711.118	3.329	0	Trypsin-like cysteine/serine peptidase domain
	ENSFCAG00000015360	12227.4	1397.58	3.1291	0	Trypsin-like cysteine/serine peptidase domain
	ENSFCAG00000015640	494.399	59.6787	3.0504	4.4638e-71	Thioredoxin-like fold
	ENSFCAG00000015705	92.4551	217.753	-1.2359	6.3926e-19	Pyridoxal phosphate-dependent transferase
	ENSFCAG00000015791	1274.14	595.664	1.0969	3.1069e-32	Peptidase M10A, stromelysin-type
	ENSFCAG00000015792	15.3392	52.9408	-1.7872	5.7157e-08	Peptidase M10A, stromelysin-type
	ENSFCAG00000016266	10.7235	51.497	-2.2637	1.3306e-09	Immunoglobulin-like domain
	ENSFCAG00000018929	41.4486	4.91975	3.0747	2.1677e-07	GOLD
	ENSFCAG00000018949	29612.9	3374.63	3.1334	0	Trypsin-like cysteine/serine peptidase domain
	ENSFCAG00000019057	19719.9	2156.51	3.1929	0	Lipoprotein lipase, LIPH
	ENSFCAG00000021922	5736.55	628.552	3.1901	0	Phospholipase A2 domain
	ENSFCAG00000022089	32.3103	1.01604	4.991	3.068e-08	CD80-like, immunoglobulin C2-set
	ENSFCAG00000022312	73.246	4.385	4.0621	3.7904e-15	Pancreatic hormone-like
	ENSFCAG00000022339	1.39871	57.3793	-5.3584	1.0893e-16
	ENSFCAG00000022386	40.656	5.66841	2.8425	9.5422e-07	Immunoglobulin V-set domain
	ENSFCAG00000022438	98.0033	211.924	-1.1126	1.9094e-16	Small leucine-rich proteoglycan, class I, decorin/asporin/byglycan
	ENSFCAG00000022774	1912.56	533.098	1.843	2.8649e-131	Ribonuclease A-domain
	ENSFCAG00000022886	261.327	125.561	1.0575	2.9518e-07	CD80-like, immunoglobulin C2-set
	ENSFCAG00000023366	33.6624	68.1279	-1.0171	9.9718e-06	Fibulin-1
	ENSFCAG00000023543	24.1511	64.8659	-1.4254	1.3046e-07	Quinonprotein alcohol dehydrogenase-like superfamily
	ENSFCAG00000023809	481.018	57.9141	3.0541	2.6875e-69	Amidinotransferase
	ENSFCAG00000024030	51.2862	2.72725	4.233	2.4683e-11	Fatty acid/sphingolipid desaturase
	ENSFCAG00000024267	284.732	85.9887	1.7274	6.5691e-19	Phosphotransferase/anion transporter
	ENSFCAG00000024301	15026.8	2022.61	2.8933	0	Alpha/Beta hydrolase fold
	ENSFCAG00000024544	684.251	167.058	2.0342	1.9577e-56	Retroviral envelope protein
	ENSFCAG00000024576	4.38264	298.019	-6.0875	5.8498e-79	Trypsin Inhibitor-like, cysteine rich domain
	ENSFCAG00000024961	7080.57	312.672	4.5011	0	Trypsin-like cysteine/serine peptidase domain
	ENSFCAG00000025055	2.56431	150.48	-5.8749	5.4794e-41	Concanavalin A-like lectin/glucanases superfamily
	ENSFCAG00000025259	2.37782	18.8769	-2.9889	3.1845e-05	Glycosyl transferase, family 10
	ENSFCAG00000025739	84.0628	18.9304	2.1508	6.7028e-09	Immunoglobulin
	ENSFCAG00000025768	153.952	67.6466	1.1864	7.2034e-06	Polyketide synthase, KR
	ENSFCAG00000026022	987.166	420.853	1.23	2.8991e-32	Cytochrome P450, B-class
	ENSFCAG00000026456	670.544	299.196	1.1642	4.6062e-20	Ribonuclease H-like domain
	ENSFCAG00000026592	615.761	235.613	1.3859	3.5042e-26	Calycin-like
	ENSFCAG00000027020	2492.14	526.948	2.2416	3.3134e-233	CD80-like, immunoglobulin C2-set
	ENSFCAG00000027022	1045.45	191.122	2.4516	1.755e-112	Glycoside hydrolase, superfamily
	ENSFCAG00000027043	252.235	106.791	1.24	1.6545e-09	Aquaporin-like
	ENSFCAG00000027384	29.2331	59.4648	-1.0244	3.393e-05	ARID/BRIGHT DNA-binding domain
	ENSFCAG00000027460	22.3328	76.2027	-1.7707	9.2783e-11	Pre-ATP-grasp domain
	ENSFCAG00000027756	72.7332	19.1443	1.9257	8.1239e-07	Glycosyl transferase, family 28, C-terminal
	ENSFCAG00000027801	31.0515	75.561	-1.283	8.6896e-08	Ankyrin repeat-containing domain
	ENSFCAG00000028061	227.664	70.9086	1.6829	8.6944e-15	Translation protein, beta-barrel domain
	ENSFCAG00000028170	0	15.8288	-4.8223	1.5164e-05	Immunoglobulin-like domain
	ENSFCAG00000028307	159.5	48.1815	1.727	3.0081e-11	Sulphate transporter
	ENSFCAG00000028725	26.4357	53.5291	-1.0178	8.9426e-05	Ubiquitin-related domain
	ENSFCAG00000028834	136.142	14.2245	3.2587	2.9921e-22	Concanavalin A-like lectin/glucanases superfamily
	ENSFCAG00000029094	83.7364	177.004	-1.0799	1.5325e-13	Insulin-like growth factor binding protein, N-terminal
	ENSFCAG00000029545	1408.51	207.111	2.7657	5.7131e-177	CUB domain
	ENSFCAG00000029559	376.674	766.198	-1.0244	4.2273e-50	Apolipoprotein CIII
	ENSFCAG00000029627	9.83763	37.5933	-1.9341	1.7955e-06	P-loop containing nucleoside triphosphate hydrolase
	ENSFCAG00000029636	37.9052	76.7375	-1.0175	2.7342e-06	Transcription factor, Skn-1-like, DNA-binding domain
	ENSFCAG00000030203	669.052	195.881	1.7721	4.1776e-44
	ENSFCAG00000030395	75.4374	26.7378	1.4964	6.3968e-05	Immunoglobulin I-set
	ENSFCAG00000030593	20.5145	49.8392	-1.2806	1.4118e-05	Nucleic acid-binding, OB-fold
	ENSFCAG00000030892	218.106	479.997	-1.138	3.8132e-36	Fibrillar collagen, C-terminal
	ENSFCAG00000030926	47.1833	152.94	-1.6966	3.2149e-19	Kazal domain
	ENSFCAG00000031576	105.09	25.4544	2.0456	4.6428e-10	RmlC-like cupin domain
	ENSFCAG00000031682	1086.38	445.559	1.2858	1.0728e-38
	ENSFCAG00000031794	70.9148	18.0213	1.9764	6.4704e-07	Immunoglobulin I-set
	ENSFCAG00000031819	55.8087	124.277	-1.155	1.1618e-10	Proteinase inhibitor I47, latexin
	ENSFCAG00000031999	0	208.662	-8.3205	2.9508e-47	BRICHOS domain
	ENSFCAG00000032044	761.134	13.6363	5.8026	5.2244e-165
	ENSFCAG00000032046	1778.47	146.523	3.6014	2.5787e-297
	ENSFCAG00000032048	3832.85	1875.82	1.0309	4.3479e-81	NADH:ubiquinone oxidoreductase, subunit 1/F420H2 oxidoreductase subunit H
	Novel00155	923.851	144.331	2.6783	4.2616e-112
	Novel00444	80.4261	28.2351	1.5102	3.1186e-05
	Novel00673	29.4196	2.99463	3.2963	5.7115e-06
	Novel00709	1.21222	21.6576	-4.1592	7.8397e-07
	Novel00712	3.59003	22.8875	-2.6725	1.2389e-05
	Novel00734	5.36174	22.4597	-2.0666	0.00013197
	Novel01360	228.224	112.459	1.021	4.3361e-06
	Novel01506	683.412	340.212	1.0063	5.5645e-15
	Novel01520	0	12.8341	-4.5197	0.00011248
	Novel01611	144.86	65.0263	1.1556	2.3665e-05
	Novel01681	1213.25	413.848	1.5517	6.1109e-62
	Novel01695	0	29.7859	-5.3193	2.2995e-09
	Novel01893	133.437	19.1443	2.8012	1.3878e-18
	Novel02014	0	12.5668	-4.3739	0.00014452
	Novel02144	53.8039	15.1336	1.83	4.8671e-05
	Novel02387	40.5627	91.978	-1.1811	1.9188e-08
	Novel02692	381.849	25.8822	3.883	1.2292e-69

[truncated: 2 more sheets: 96 h vs 18 h , 96 h vs 72 h ]
